# Supplementary material for: Photobody formation spatially segregates two opposing phytochrome B signaling actions of PIF5 degradation and stabilization
Source: Nat Commun. 2024 Apr 25;15:3519. doi: 10.1038/s41467-024-47790-8 (PMC11045832; doi:10.1038/s41467-024-47790-8)
Supplement: Supplementary file 4 — Source Data [file 41467_2024_47790_MOESM4_ESM.xlsx]

## Sheet: Figure 1
Source data Figure 1
Fig. 1b		Hypocotyl length Measurements (mm)							Fig. 1c	Uncropped images of immunoblots
			phyB-9	Col-0	gPBC-25	gPBC-29	PBC
		1	8.8	3.83	1.52	0.8	0.79
		2	8.74	3.3	1.49	1.01	1.04
		3	7.69	3.21	1.42	1.04	0.8
		4	8.02	2.76	1.68	1.02	0.97
		5	7.83	2.69	1.43	0.94	1.03
		6	8.59	3.18	1.73	0.96	0.94
		7	8.02	2.98	1.54	0.98	0.89
		8	8.61	4.21	1.68	0.87	0.96
		9	7.58	3.53	1.71	0.79	1.07
		10	6.86	2.75	1.23	1.06	0.94
		11	9.91	3.89	1.71	0.98	0.84
		12	8.67	2.24	1.47	0.99	0.92
		13	7.3	3.32	1.45	1	0.9
		14	7.18	3.12	1.59	0.88	0.75
		15	8.3	2.93	1.61	1.1	0.96
		16	7.03	4.48	1.39	0.83	0.89
		17	7.61	3.41	1.57	0.78	1.14
		18	7.94	2.74	1.36	0.96	1.04
		19	8.94	3.44	1.32	0.99	0.93
		20	8.96	3.03	1.67	0.78	1.01
		21	8.16	3.13	1.26	0.91	0.94
		22	7.93	3.52	1.55	0.94	0.95
		23	8.29	2.99	1.53	1.13	0.88
		24	10.72	3.84	1.52	1.02	0.94
		25	8.88	3.87	1.5	0.79	0.79
		26	9.36	4.35	1.64	1.07	1.04
		27	8.2	2.69	1.65	0.92	0.95
		28	8.57	4.34	1.52	0.83	1.06
		29	10.08	3.26	1.58	0.97	1.02
		30	8.8	4.09	1.56	1.07	0.96
		31	8.25	2.79	1.55	1.11	1.02
		32	7.85	3.49	1.25	0.84	0.87
		33	8.01	3.97	1.51	0.97	0.88
		34	10.02	4.04	1.25	0.94	1.1
		35	8.53	3.24	1.65	0.97	1.14
		36	8.89	3.68	1.28	0.95	1.05
		37	7.73	4.31	1.65	0.98	1.02
		38	10.57	3.46	1.62	1.16	0.98
		39	8.32	4.13	1.36	0.85	1.02
		40	7.81	3.93	1.2	0.97	1.02
		41	8.73	3.82	1.49	1.03	0.98
		42	7.35	3.97	1.34	1.11	1.02
		43	9.6	4.15	1.39	0.83	0.94
		44	8.18	4	1.51	0.83	0.86
		45	7.08	4.26	1.49	1.01	0.97
		46	9.31	4.08	1.24	0.92	0.91
		47	8.92	4.21	1.44	0.95	0.95
		48	8.6	4.1	1.09	0.89	1.15
		49	7.41	4.18	1.07	0.88	0.89
		50	7.65	3.49	1.46	0.92	1.14
		51	7.47	4.18	1.21	1.05	0.97
		52	7.62	3.45	1.3	0.94	1.03
		53	7.36	3.62	1.34	0.97	1.04
		54	7.82	3.72	1.08	0.95
		55	7.45	3.92		0.89
		56	8.07	4.27		1.05
		57		4.29		1.02
		58		3.84
		59		3.26
		60		4.09
			phyB-9	Col-0	gPBC-25	gPBC-29	PBC
		Mean	8.32446	3.61767	1.45648	0.954211	0.967736
		s.d.	0.8775	0.54045	0.171576	0.0941493	0.0918745
		Ordinary one-way ANOVA
		Tukey's multiple comparisons test	Mean diff.	95.00% CI of diff.	Below threshold?	Summary	Adjusted p-value
		phyB-9 vs. Col-0	4.707	4.46 to 4.95	Yes	****	<0.0001
		phyB-9 vs. gPBC-25	6.868	6.62 to 7.12	Yes	****	<0.0001
		phyB-9 vs. gPBC-29	7.37	7.13 to 7.62	Yes	****	<0.0001
		phyB-9 vs. PBC	7.357	7.11 to 7.61	Yes	****	<0.0001
		Col-0 vs. gPBC-25	2.161	1.92 to 2.41	Yes	****	<0.0001
		Col-0 vs. gPBC-29	2.663	2.42 to 2.91	Yes	****	<0.0001
		Col-0 vs. PBC	2.65	2.40 to 2.90	Yes	****	<0.0001
		gPBC-25 vs. gPBC-29	0.5023	0.25 to 0.75	Yes	****	<0.0001
		gPBC-25 vs. PBC	0.4887	0.24 to 0.74	Yes	****	<0.0001
		gPBC-29 vs. PBC	-0.01353	-0.2625 to 0.2354	No	ns	0.9999
Fig. 1e		Photobody measurement
		Raw data of PB volume (µm3)
		gPBC-25	21°C
		Nucleus name	1.4	1.1	1.6	1.9	1.1	2.7	2.8	2.1	3.1	3.3	3.4	3.6	3.7	4.1	4.4	4.6	4.7	6.7	7.2	7.3	7.4	7.6	8.2	9.5	9.8	9.9	10.8	10.9
	1		0.040562	0.081038	0.13396	0.20642	0.083805	0.13601	0.034314	0.27168	0.08811	0.016457	0.008148	0.82073	0.058452	0.038378	0.014255	0.030499	0.070168	0.082523	0.058813	0.041385	0.088854	0.019662	0.029186	0.068129	0.016255	0.086425	0.01422	0.045024
	2		0.091081	0.083308	0.21866	0.063618	0.11492	0.29333	0.02092	0.004545	0.17392	0.10306	0.084318	0.021429	0.02739	0.017981	0.002997	0.11202	0.042734	0.10316	0.04261	0.026203	0.029994	0.22329	0.049877	0.030949	0.17608	0.033576	0.019932	0.043823
	3		0.028241	0.39751	0.006312	0.19789		0.017178	0.058334	0.14769	0.000505	0.009201	0.045955	0.19151	0.066909	0.017298	0.0433	0.016209	0.007497	0.015104	0.08281	0.37158	0.057109	0.082271	0.028731	0.048182	0.024319	7.4e-05	0.14619	0.008216
	4		0.022643	0.028798	0.17325	0.026636		0.077075	0.007038	0.011033	0.21452	0.16101	0.11434	0.1279	0.070157	0.000601	0.001792	0.018353	0.036738	0.084976	0.072539	0.35907	0.45202	0.41686	0.15815	0.037434	0.048535	0.11145	0.017905	0.000653
	5		0.030025	0.000881	0.057191	0.10539		0.24569	0.0059	0.087677	0.000152	0.043869	0.026034	0.23989	0.052137	0.02411	0.13478	0.24033	0.05601	0.009802	0.005977	0.034213	0.21435	0.002363			0.10762	1e-06	0.001171	0.14061
	6		0.017377	0.041784	0.046145	0.004165		0.10884	0.069925	0.000482	0.00909	0.30923	0.11435	0.77456	0.058557	0.098214	0.044105	0.072075	0.092966	0.13304	0.16497	0.70291	0.014987	0.017621			0.027383	0.40435	0.000325	0.024456
	7			0.030927	0.11008	0.13357		0.028717	0.068312	0.071384	0	0.27473	0.32779	0.20757	0.095738	0.008459	0.23924	0.004448	0.00485	0.092329	0.17219	0.02484	0.064306	0.000158			0.13266	1.1666	0.11244
	8				0.012121			0.064782	0.041481	0.041526	0.000431	0.034872	0.086082	0.029071	0.048489	0.000196	0.00708	0.13651	0.10388	0.015964	0	0.07846	0.034167	0.015174			0.031137	0.050849	0.040511
	9				0.18191				0.03772	0.089434	0.26757	0.10382	0.11885	0.010402	0.1727	0.021396	0.069928	0.009413	0.10159	0.019935	0.000791	0.001555					0.025473		0.006846
	10				0.20827					0.16925	0.31305	0.18952	0.11572	0.49883	0.095522	0.11588	0.035906	0.025984	0.11226		0.012953								0.01892
	11									0.14239	1e-06	0.007902	0.25156	0.47901	0.099591	0.004977	0.024551	0.000408	0.037564		0.040717								0.02869
	12									0.003133	0.013034	0.12187		0.64616		0.21933		0.016064											0.000211
	13									0.0184	0.14562	0.028382		0.095301		0.019099		0.050152
	14									0.10527	0.1613			0.11351		0.027396
	15									0.065333
		Average volume	0.0383215	0.0948923	0.11479	0.105384	0.0993625	0.121453	0.038216	0.0819485	0.0990931	0.107994	0.117559	0.303991	0.0768765	0.0438082	0.0561758	0.0563435	0.0605688	0.0618703	0.0594882	0.182246	0.119473	0.0971749	0.066486	0.0461735	0.0654958	0.231666	0.0339468	0.043797
		gPBC-29	21°C
		Nucleus name	1.2	1.3	1.4	1.5	1.7	1.8	1.1	2.1	2.3	2.4	2.5	2.6	2.8	2.9	2.1	3.2	3.3	3.4	3.1	4.4	4.5	4.6	4.8	4.9	4.1	4.11	5.1	5.2	5.3	5.4	5.5	5.6	5.9	5.1	6.2	6.4	6.5	6.6	6.8	6.9	6.1	6.11	7.1	7.2	7.3	7.5	7.6
	1		0.89573	0.21775	0.22677	0.34108	0.7752	0.2559	0.20756	0.29558	0.28495	0.27221	0.26302	0.34768	0.33088	0.37921	0.2812	0.20377	0.33256	0.35501	0.16179	0.29924	0.067462	0.1679	1.083	0.23401	0.22983	0.30763	0.15831	0.21073	0.19965	0.20664	0.26276	0.31601	0.21695	0.57678	0.2493	0.035675	0.16174	0.16984	0.21579	0.23979	0.18532	0.2338	0.10533	0.30468	0.35137	0.18647	0.2647
	2		0.54025	0.20809	0.30146	0.2433	0.24645	0.2839	0.2828	0.25079	0.26973	0.32603	0.22938	0.32476	0.30413	0.30608	0.31356	0.26288	0.30385	0.34957	0.20262	0.35445	0.38665	0.1703	0.88325	0.12971	0.25269	0.2789	0.14504	0.1596	0.12845	0.22947	0.070014	0.38215	0.19645	0.49753	0.16198	0.097515	0.19488	0.24196	0.277	0.2355	0.22547	0.19665	0.24077	0.22222	0.19142	0.23178	0.4174
	3		0.82045	0.30205	0.36858	0.1939	0.32543	0.33836	0.39936	0.30107	0.25124	0.29613	0.23099	0.42769	0.22952	0.38371	0.33659	0.23307	0.26623	0.33779	0.2296	0.25205	0.26577	0.31471	0.60278	0.16454	0.19841	0.36914	0.21412	0.17513	0.10837	0.19215	0.2543	0.044718	0.01928	0.30772	0.090493	0.10702	0.16337	0.25739	0.24128	0.11365	0.10139	0.0852	0.31898	0.23534	0.3425	0.33914	0.24748
	4			0.26357	0.22987	0.30577	0.33832	0.21419	0.26871	0.37992		0.20547	0.3617	0.12043	0.20139	0.28754	0.38066	0.1767	0.22163		0.27796		0.22194	0.12185	0.19362	0.35999	0.1595	0.21514	0.23332	0.12062	0.025447		0.19216	0.14232	0.17388			0.16623	0.12593	0.093307	0.009703	0.1486			0.23971	0.22255	0.38689	0.19667	0.4052
	5						0.18096			0.25211			0.30734		0.29248		0.35355	0.13051						0.32889		0.3275	0.11405	0.25822	0.12138	0.11334	0.10478		0.21676		0.26166			0.087242		0.1324					0.26531		0.19913	0.4013	0.24813
	6												0.28681				0.24868							0.30713		0.25548		0.18225		0.15377	0.20192				0.22145			0.13799							0.32401			0.38704
	7																							0.32735														0.004086
	8																							0.27372
	9
	10
	11
		Average Volume	0.752143	0.247865	0.28167	0.271012	0.373272	0.273088	0.289608	0.295894	0.26864	0.27496	0.279873	0.30514	0.27168	0.339135	0.31904	0.201386	0.281068	0.347457	0.217993	0.301913	0.235455	0.251481	0.690663	0.245205	0.190896	0.268547	0.174434	0.155532	0.128103	0.20942	0.199199	0.2213	0.181612	0.460677	0.167258	0.0908226	0.16148	0.178979	0.185943	0.184385	0.170727	0.171883	0.249018	0.246198	0.294262	0.2904	0.316582
		PBC	21°C
		Nucleus name	1.3	1.4	2.1	2.2	2.3	2.4	2.5	2.6	2.7	2.9	2.1	2.11	3.1	3.2	3.3	3.4	3.5	3.6	3.7	3.8	3.9	3.1	3.11	3.12	4.1	4.2	4.3	4.4	4.5	4.6	4.7	4.8	4.9	4.1	4.11	5.1	5.2	5.3	5.4	5.5	6.1	6.2	6.3	6.4	6.5	6.6
	1		0.86752	0.39087	0.3245	0.35065	1.4026	0.2169	0.566	0.3616	0.67853	0.59574	0.50818	0.36714	0.29207	0.678	0.26227	0.52768	0.29812	0.45188	0.5018	0.38351	0.40373	0.38839	0.42555	0.69424	0.59761	0.59468	0.97552	0.70264	0.31207	0.53098	1.0068	1.2094	0.42017	0.2096	0.70115	0.43924	0.24135	0.21424	0.25051	0.11235	0.33689	0.27241	0.56463	0.64974	0.080996	0.5077
	2		0.94487	0.43574	0.28138	0.50022	0.90939	0.33466	0.68086	0.5455	0.95018	0.068459	0.8167	0.84323	0.38284	0.70017	0.31515	0.42389	0.38479	0.9048	0.58518	0.44297	0.61906	0.39518	0.46379	0.40623	0.79034	0.50016	0.55672	0.53803	0.51787	0.43096	1.3722	0.94886	0.81431	0.97396	1.3441	0.79131	0.38492	0.24574	0.33222	0.22671	1.1723	0.29793	1.3551	0.6356	0.42086	0.83884
	3		0.29459	1.2309	0.91108	0.32118	0.40515	0.52974	0.81231	0.44338	1.2086	0.45098	0.45184	0.55188	0.30981	0.38946	0.43291	0.21383	0.33974	0.40551	0.3276	0.29086	0.70603	0.31426	0.5037	0.35502	0.31122	0.8275	0.46084	0.49225	0.5585	0.52536	0.51028	0.54219	0.79671	0.60209		0.6359	0.31014	0.30875	0.35559	0.46692	0.52716	0.47357	0.61235	0.62386	0.591	0.59287
	4		0.32678		0.45307	0.67151	0.11301	0.48985	0.97805	0.44834	0.94346	0.81807		0.42508	0.23471		0.45335	0.41138	0.49463			0.46797	0.26142	0.46426	0.60054	0.42082	0.64864	0.61941	0.54182		0.35548	0.40388		0.66822	0.93527	1.0508		0.35514	0.18812			0.34117	0.474	0.4556		0.52347	0.39727	0.48907
	5		0.51236		0.23978	0.44817		0.51815	0.63415	0.73962		0.971					0.13391		0.4176					0.55035		0.24921		0.70375	0.43218		0.24347	0.44587		1.0065	1.0036	0.87395						0.49343		0.46193			0.14691	0.70066
	6								0.39377			0.4075					0.24102		0.24927									0.4638							0.66688												0.52129	0.8018
	7																																		1.0871
		Average Volume	0.589224	0.685837	0.441962	0.458346	0.707538	0.41786	0.677523	0.507688	0.945192	0.551958	0.59224	0.546833	0.304858	0.58921	0.306435	0.394195	0.364025	0.587397	0.471527	0.396327	0.49756	0.422488	0.498395	0.425104	0.586952	0.618217	0.593416	0.57764	0.397478	0.46741	0.963093	0.875034	0.81772	0.74208	1.02263	0.555397	0.281133	0.256243	0.312773	0.328116	0.627587	0.392288	0.844027	0.608168	0.359721	0.655157
		Tukey's multiple comparisons test	Mean Diff.	95.00% CI of diff.	Below threshold?	Summary	Adjusted p-value
		gPBC-25 vs. gPBC-29	-0.1922	-0.2712 to -0.1133	Yes	****	<0.0001
		gPBC-25 vs. PBC	-0.4554	-0.5379 to -0.3730	Yes	****	<0.0001
		gPBC-29 vs. PBC	-0.2632	-0.3309 to -0.1956	Yes	****	<0.0001
Fig. 1f		Photobody Partitioning
		Photobody (PB) Total Sum of Voxels , Total Sum of Voxels in the nucleus
		gPBC-25	21°C
		Nucleus name	1.4	1.1	1.6	1.9	1.1	2.6	2.7	2.8	2.1	3.1	3.3	3.4	3.6	3.7	4.1	4.4	4.6	4.7	6.2	7.2	7.3	7.4	7.6	8.2	8.6	9.5	9.8	9.9	10.3	10.4	10.9
	1		326275	730142	885286	1.5019e+06	691714	1.18059e+06	690289	445875	2.14314e+06	602547	77160.5	55256.5	4.01283e+06	436227	298181	128818	220717	450558	355731	503694	229283	616727	209434	245057	536510	557562	192849	778389	1.15058e+06	83857.9	448389
	2		816103	699746	1.60661e+06	516395	889366	990026	1.42822e+06	311982	64222	1.22677e+06	447701	574277	128956	167993	177600	62845.1	754434	283909	1.98506e+06	310604	161519	221827	1.6706e+06	430141	30194.3	242672	1.3919e+06	245620	1.8423e+06	1.29225e+06	411127
	3		263422	3.16309e+06	59296.3	1.48784e+06		221785	108927	709211	949363	24985.8	43224.8	319875	1.09056e+06	419691	131899	365081	115095	64890.5	60730.2	625751	1.76491e+06	431258	682310	220122	115809	363363	249338	19851.2	396394	109396	141385
	4		239729	259736	1.1168e+06	261211		1.50623e+06	458002	146561	87907.5	1.33842e+06	814083	572145	706137	491170	22276.3	44324.2	129524	223895	575482	616968	1.796e+06	3.19732e+06	3.07122e+06	1.30329e+06	891209	277874	423489	842911	1.12084e+06	701617	51240.2
	5		292709	33495.3	322037	754264		969209	1.26936e+06	117108	717465	17194.1	221788	177262	1.18142e+06	334963	212622	928107	1.26618e+06	350808	528644	97199.5	211784	1.55029e+06	60158.5		14916.6		752909	9839.72	2.05504e+06	92475.6	1.11148e+06
	6		176462	340409	246932	63729		597080	607901	720990	21084.4	70964.1	1.35368e+06	757896	4.61274e+06	372287	632503	334102	595609	561441	273023	1.54252e+06	3.70543e+06	145372	195144		758029		246802	2.81684e+06	829050	3.1577e+06	265208
	7			278899	665250	976548		1.10808e+06	189438	878369	502690	8164.34	1.44174e+06	2.09436e+06	1.14371e+06	634746	96002.4	1.67821e+06	50126.2	62657.7	78439	1.53581e+06	148825	490671	24057.8		47305.1		1.19954e+06	7.33646e+06	465455	457879
	8				78618.5			108325	374899	511519	286800	16581.1	181809	500705	152562	296225	21056.8	95612.5	1.13941e+06	666277	276402	10743.3	349856	214872	146307		14959.1		352554	402745	97022.8	164681
	9				1.11063e+06			696754		484528	590496	1.56275e+06	591396	724500	83651.9	1.03741e+06	199072	518212	87099.4	650858	789074	43636	31232.5				550147		281081			1.2747e+06
	10				1.91081e+06			744538			1.24787e+06	2.09761e+06	1.03681e+06	691980	2.90077e+06	565259	961081	299610	167132	592240	143692	155596					30050.1					31080.5
	11							99339.9			1.137e+06	8174.01	51774.3	1.6835e+06	2.84733e+06	547650	82079.1	216432	16968.5	217539		355660					14948.2
	12							1.02915e+06			61149	86627.2	788158		3.66316e+06		1.63871e+06		105250								14950.1
	13							177642			157002	1.08123e+06	169691		496070		138967		321979								1.65502e+06
	14										838058	1.04919e+06			630601		251570										45032.7
	15										493433																693540
	16																										14927.2
		Total sum of voxels in nucleus	2.14937e+08	2.10969e+08	1.3324e+08	4.22144e+08	1.25078e+08	2.52721e+08	3.06651e+08	6.66067e+08	2.84254e+08	3.49971e+08	1.92816e+08	2.55294e+08	3.28695e+08	1.67202e+08	3.19118e+08	2.91674e+08	2.56596e+08	1.97331e+08	2.91383e+08	2.89719e+08	2.37804e+08	3.03665e+08	4.96111e+08	9.51016e+07	5.16613e+08	2.4846e+08	4.28857e+08	1.8281e+08	3.41454e+08	3.59368e+08	2.70756e+08
		Total sum of voxels in PBs	2.1147e+06	5.50552e+06	8.00226e+06	5.56188e+06	1.58108e+06	9.42875e+06	5.12704e+06	4.32614e+06	9.29767e+06	9.19122e+06	7.21901e+06	8.15175e+06	2.36505e+07	5.30362e+06	4.86362e+06	4.67136e+06	4.96953e+06	4.12507e+06	5.06628e+06	5.79819e+06	8.39884e+06	6.86834e+06	6.05923e+06	2.19861e+06	5.42754e+06	1.44147e+06	5.09046e+06	1.24527e+07	7.95668e+06	7.36564e+06	2.42882e+06
		PB to total	0.00983868	0.0260964	0.0600592	0.0131753	0.0126408	0.0373089	0.0167195	0.00649506	0.032709	0.0262628	0.0374398	0.0319308	0.0719527	0.0317198	0.0152408	0.0160157	0.0193671	0.0209043	0.017387	0.0200131	0.0353183	0.0226181	0.0122135	0.0231186	0.010506	0.00580163	0.0118698	0.0681181	0.0233023	0.0204961	0.00897052
		Percentage	0.983868	2.60964	6.00592	1.31753	1.26408	3.73089	1.67195	0.649506	3.2709	2.62628	3.74398	3.19308	7.19527	3.17198	1.52408	1.60157	1.93671	2.09043	1.7387	2.00131	3.53183	2.26181	1.22135	2.31186	1.0506	0.580163	1.18698	6.81181	2.33023	2.04961	0.897052
		gPBC-29	21°C
		Nucleus name	1.2	1.3	1.4	1.5	1.7	1.9	1.1	2.1	2.3	2.4	2.5	2.6	2.7	2.8	2.9	2.1	2.11	3.2	3.3	3.4	3.8	4.4	4.5	4.6	4.8	4.9	4.1	4.11	5.1	5.2	5.3	5.4	5.5	5.6	5.9	5.1	6.2	6.4	6.5	6.6	6.8	6.9	6.1	6.11	7.1	7.2	7.3
	1		1.27339e+07	3.099e+06	4.56904e+06	5.47952e+06	1.17412e+07	5.74071e+06	5.56718e+06	8.52306e+06	5.87902e+06	7.15763e+06	6.73238e+06	8.16637e+06	6.8425e+06	7.15862e+06	9.9439e+06	6.88766e+06	1.1291e+07	4.8389e+06	7.35874e+06	7.74386e+06	3.65382e+06	6.87179e+06	1.10879e+06	1.12963e+06	1.30996e+07	4.13096e+06	4.43268e+06	6.3868e+06	5.48657e+06	8.60799e+06	6.11579e+06	5.49545e+06	7.80775e+06	9969043	7.84368e+06	1.13866e+07	7.07753e+06	1.44346e+06	7.36642e+06	5.68346e+06	7.59704e+06	8.82172e+06	7.01577e+06	9.47272e+06	3.57665e+06	1.11763e+07	1.14898e+07
	2		7.76071e+06	2.95904e+06	5.79107e+06	3.7298e+06	3.07689e+06	4.60917e+06	8.20234e+06	6.7519e+06	6.02461e+06	8.98047e+06	5.99684e+06	8.02355e+06	1.50336e+07	6.61455e+06	7.49608e+06	7.53075e+06	8.10298e+06	5.6989e+06	6.83614e+06	6.81859e+06	4.36054e+06	8.63345e+06	7.19163e+06	1.20971e+06	1.15809e+07	1.89088e+06	4.90884e+06	4.90836e+06	4.87036e+06	6.07101e+06	3.9619e+06	5.95955e+06	1.96816e+06	1.29239e+07	7.05488e+06	1.04598e+07	4.7523e+06	4.12647e+06	9.18841e+06	7.52847e+06	9.86198e+06	9.18623e+06	8.08601e+06	9.02644e+06	8.66555e+06	8.61195e+06	6.12984e+06
	3		1.13709e+07	4.53828e+06	7.13604e+06	3.11569e+06	4.55471e+06	3.74367e+06	1.12551e+07	9.11202e+06	5.6639e+06	7.05403e+06	6.14555e+06	1.00621e+07	7.76101e+06	4.42752e+06	9.28044e+06	8.57863e+06	9.99539e+06	5.49033e+06	5.99036e+06	6.9191e+06	4.70982e+06	5.73129e+06	5.14229e+06	2.00958e+06	8.07898e+06	2.77409e+06	3.60456e+06	6.85462e+06	7.18635e+06	7.23152e+06	3.34347e+06	5.27358e+06	8.74586e+06	1.22867e+06	688353	6.52587e+06	2.399e+06	4.89694e+06	7.3622e+06	8.71238e+06	8.26367e+06	3.80799e+06	3.51277e+06	3.55865e+06	1.1129e+07	9.11991e+06	1.23997e+07
	4			4.04251e+06	4.6291e+06	4.77173e+06	4.82879e+06	5.59224e+06	8.23357e+06	1.08878e+07		5.2605e+06	8.52084e+06	2.75959e+06		3.94815e+06	7.41775e+06	9.82686e+06		4.21748e+06	4.95414e+06		3.98639e+06		4.2433e+06	862067	2.11529e+06	6.18709e+06	3.02349e+06	3.99935e+06	8.03912e+06	4.30823e+06	784657		5.86421e+06	4.53862e+06	6.42284e+06			7.77863e+06	5.79136e+06	3.07534e+06	406687	5.43084e+06			8.33253e+06	8.19791e+06	1.23593e+07
	5						2.58351e+06	5.26585e+06		7.24798e+06			8.1443e+06			5.97724e+06		8.48823e+06		2.94635e+06						2.07958e+06		5.44115e+06	1.71496e+06	5.23793e+06	4.00448e+06	4.37273e+06	3.21354e+06		7.30285e+06		9.59937e+06			4.21221e+06		4.80171e+06					9.56198e+06		6.40361e+06
	6												7.84654e+06					5.88867e+06								2.0079e+06		4.2727e+06		3.66264e+06		6.16324e+06	6.45579e+06				7.71487e+06			5.80977e+06							1.09002e+07
																										2.15998e+06														226886
		Total sum of voxels in nucleus	2.13727e+08	1.28385e+08	2.3945e+08	2.32737e+08	2.11191e+08	1.49105e+08	2.16995e+08	2.85497e+08	9.80013e+07	2.18299e+08	2.70427e+08	1.22569e+08	1.57039e+08	2.18121e+08	2.17852e+08	4.67041e+08	3.24329e+08	1.70363e+08	1.21958e+08	1.6977e+08	1.17738e+08	2.19303e+08	1.9675e+08	3.14477e+08	4.433e+08	2.92864e+08	1.81275e+08	3.27657e+08	1.85981e+08	2.00865e+08	1.88445e+08	1.95929e+08	2.3728e+08	3.2282e+08	2.77957e+08	3.054e+08	1.39286e+08	1.72523e+08	1.67634e+08	2.44819e+08	1.46591e+08	2.42128e+08	1.19383e+08	1.32461e+08	2.52615e+08	1.89378e+08	2.75172e+08
		Total sum of voxels in PBs	3.18656e+07	1.46388e+07	2.21252e+07	1.70967e+07	2.67851e+07	2.49516e+07	3.32582e+07	4.25227e+07	1.75675e+07	2.84526e+07	4.33864e+07	2.90116e+07	2.96371e+07	2.81261e+07	3.41382e+07	4.72008e+07	2.93894e+07	2.3192e+07	2.51394e+07	2.14815e+07	1.67106e+07	2.12365e+07	1.7686e+07	1.36733e+07	3.48748e+07	2.46969e+07	1.76845e+07	3.10497e+07	2.95869e+07	3.67547e+07	2.38751e+07	1.67286e+07	3.16888e+07	2.86602e+07	3.9324e+07	2.83723e+07	1.42288e+07	2.84944e+07	2.97084e+07	2.98014e+07	2.61294e+07	2.72468e+07	1.86145e+07	2.20578e+07	5.21659e+07	3.71061e+07	4.87823e+07
		PB to total	0.149095	0.114023	0.0924001	0.0734596	0.126829	0.167343	0.153267	0.148943	0.179258	0.130338	0.160437	0.236697	0.188724	0.128947	0.156704	0.101063	0.0906161	0.136133	0.206132	0.126533	0.14193	0.0968364	0.0898909	0.0434794	0.078671	0.0843288	0.0975562	0.0947627	0.159086	0.182982	0.126696	0.0853809	0.13355	0.0887809	0.141475	0.0929021	0.102155	0.165163	0.177221	0.121728	0.178247	0.112531	0.155922	0.166523	0.206504	0.195936	0.177279
		Percentage	14.9095	11.4023	9.24001	7.34596	12.6829	16.7343	15.3267	14.8943	17.9258	13.0338	16.0437	23.6697	18.8724	12.8947	15.6704	10.1063	9.06161	13.6133	20.6132	12.6533	14.193	9.68364	8.98909	4.34794	7.8671	8.43288	9.75562	9.47627	15.9086	18.2982	12.6696	8.53809	13.355	8.87809	14.1475	9.29021	10.2155	16.5163	17.7221	12.1728	17.8247	11.2531	15.5922	16.6523	20.6504	19.5936	17.7279
		PBC	21°C
		Nucleus name	1.3	1.4	2.4	2.5	2.6	2.7	2.8	2.9	2.1	2.11	3.1	3.2	3.3	3.4	3.5	3.6	3.8	3.9	3.1	3.11	3.12	4.1	4.2	4.3	4.4	4.5	4.6	4.7	4.8	4.9	4.1	4.11	5.1	5.2	5.3	5.4	5.5	6.1	6.2	6.3	6.4	6.5
	1		1.75456e+07	6.91714e+06	5.96828e+06	1.51302e+07	8.16894e+06	1.80049e+07	1.49449e+07	1.54511e+07	1.58774e+07	1.59651e+07	1.65232e+07	4.53727e+07	1.67747e+07	3.74972e+07	2.67402e+07	2.21838e+07	2.64615e+07	2.43735e+07	2.78376e+07	2.11953e+07	5.67098e+07	3.1639e+07	2.98858e+07	5.80755e+07	4.27652e+07	1.41999e+07	2.97437e+07	5.08002e+07	3.35081e+07	8.34337e+06	8.18963e+06	2.43616e+07	1.80169e+07	1.2256e+07	8.86317e+06	1.0245e+07	1.37419e+07	1.37419e+07	1.87413e+07	2.07007e+07	1.10726e+07	1.62191e+06
	2		1.83107e+07	8.58041e+06	8.9272e+06	2.11809e+07	1.25382e+07	2.71425e+07	2.0864e+07	1.67056e+06	2.65457e+07	3.51678e+07	2.12769e+07	4.70492e+07	2.06268e+07	3.01373e+07	3.63322e+07	4.50533e+07	3.32787e+07	3.84634e+07	2.49868e+07	2.51905e+07	3.34358e+07	4.13169e+07	2.4986e+07	3.4017e+07	3.22073e+07	2.27418e+07	2.44554e+07	6.93519e+07	2.30452e+07	1.78486e+07	4.0516e+07	5.0877e+07	3.40281e+07	1.85754e+07	1.13835e+07	1.44614e+07	4.36465e+07	4.36465e+07	4.33568e+07	1.92872e+07	1.8774e+07	1.0589e+07
	3		6.0423e+06	2.21616e+07	1.48485e+07	1.70984e+07	1.01386e+07	3.35751e+07	1.953e+07	1.22488e+07	1.3774e+07	2.32708e+07	1.74024e+07	2.41476e+07	2.80669e+07	14530070	3.17929e+07	2.10483e+07	2.21831e+07	4.35758e+07	2.02061e+07	2.38322e+07	3.00686e+07	1.6438e+07	4.08676e+07	2.49783e+07	3.02371e+07	2.63105e+07	3.06834e+07	2.56464e+07	1.32725e+07	1.89232e+07	2.4121e+07		2.6735e+07	1.61527e+07	1.45118e+07	1.5101e+07	2.14801e+07	2.14801e+07	1.99099e+07	2.04297e+07	1.46803e+07	1.31148e+07
	4		6.21939e+06		1.307e+07	2.52287e+07	1.02621e+07	2.61478e+07		2.15469e+07		1.78445e+07	1.30293e+07		2.85404e+07	2.85451e+07	4.52706e+07		3.50375e+07	1.53541e+07	3.04614e+07	2.85627e+07	3.5181e+07	3.34491e+07	3.13246e+07	3.23902e+07		1.5407e+07	2.21529e+07		1.67084e+07	2.07683e+07	4.31263e+07		1.50943e+07	9.56355e+06			1.86081e+07	1.86081e+07		1.66665e+07	1.27262e+07	9.74248e+06
	5		1.02734e+07		1.43919e+07	1.77308e+07	1.64887e+07			2.47597e+07					8.40417e+06		3.87671e+07				3.98545e+07		1.99088e+07		3.73679e+07	2.35974e+07		1.06038e+07	2.5728e+07		2.65811e+07	2.22131e+07	35136943										1.79056e+07	3.15034e+06
	6					1.08751e+07				9.52862e+06					1.47876e+07		2.41199e+07								2.09705e+07							1.35839e+07											2.12918e+07	12022116
	7																															2.48916e+07
		Total sum of voxels in nucleus	4.74752e+08	3.60423e+08	3.06349e+08	9.7954e+08	4.00057e+08	7.78049e+08	5.23987e+08	6.76979e+08	4.73743e+08	5.37986e+08	4.28893e+08	4.66406e+08	2.94491e+08	3.05874e+08	4.28383e+08	2.55198e+08	2.52334e+08	3.39494e+08	6.63119e+08	4.51709e+08	4.29019e+08	5.69671e+08	9.73354e+08	8.76719e+08	4.69046e+08	5.56403e+08	4.92255e+08	6.78001e+08	6.88537e+08	7.27859e+08	6.10583e+08	5.54658e+08	9.38743e+07	5.65476e+07	3.47585e+07	3.98075e+07	9.74767e+07	9.74767e+07	8.20079e+07	7.70841e+07	9.64506e+07	5.02406e+07
		Total sum of voxels in PBs	5.83914e+07	3.76592e+07	5.72059e+07	1.07244e+08	5.75966e+07	1.0487e+08	5.53388e+07	8.52057e+07	5.61972e+07	9.22481e+07	6.82318e+07	116569474	1.17201e+08	1.1071e+08	2.03023e+08	8.82853e+07	1.16961e+08	1.21767e+08	1.43346e+08	9.87807e+07	1.75304e+08	1.22843e+08	1.85402e+08	1.73058e+08	1.0521e+08	8.9263e+07	1.32764e+08	1.45798e+08	1.13115e+08	1.26572e+08	1.5109e+08	7.52387e+07	4.01787e+08	2.5239e+08	2.2304e+08	2.12927e+08	5.37439e+08	4.39488e+08	3.9792e+08	4.46653e+08	9.32671e+08	3.19289e+08
		PB to total	0.122994	0.104486	0.186734	0.109484	0.143971	0.134786	0.105611	0.125862	0.118624	0.171469	0.159088	0.249931	0.397977	0.361945	0.473929	0.345948	0.463515	0.358672	0.21617	0.218682	0.408615	0.215638	0.190478	0.197393	0.224306	0.160429	0.269705	0.215042	0.164284	0.173897	0.247452	0.135649	0.233642	0.224049	0.15584	0.186953	0.181373	0.221796	0.206092	0.172582	0.103413	0.157352
		Percentage	12.2994	10.4486	18.6734	10.9484	14.3971	13.4786	10.5611	12.5862	11.8624	17.1469	15.9088	24.9931	39.7977	36.1945	47.3929	34.5948	46.3515	35.8672	21.617	21.8682	40.8615	21.5638	19.0478	19.7393	22.4306	16.0429	26.9705	21.5042	16.4284	17.3897	24.7452	13.5649	23.3642	22.4049	15.584	18.6953	18.1373	22.1796	20.6092	17.2582	10.3413	15.7352
		Tukey's multiple comparisons test	Mean Diff.	95.00% CI of diff.	Below threshold?	Summary	Adjusted p-value
		gPBC-25 vs. gPBC-29	-11.23	-14.46 to -7.997	Yes	****	<0.0001
		gPBC-25 vs. PBC	-18.88	-22.34 to -15.41	Yes	****	<0.0001
		gPBC-29 vs. PBC	-7.647	-10.58 to -4.711	Yes	****	<0.0001
Fig. 1g		FRAP of gPBC-25 and PBC
gPBC-25		Raw data	Replicate 1																											Replicate 2
				1		2		3		4		5		6		7		8		9		10		11		12		13			1		2		3		4		5		6		7		8		9		10
			Time (s)	Intensity Sum	Time (s)	Intensity Sum	Time (s)	Intensity Sum	Time (s)	Intensity Sum	Time (s)	Intensity Sum	Time (s)	Intensity Sum	Time (s)	Intensity Sum	Time (s)	Intensity Sum	Time (s)	Intensity Sum	Time (s)	Intensity Sum	Time (s)	Intensity Sum	Time (s)	Intensity Sum	Time (s)	Intensity Sum		Time (s)	Intensity Sum	Time (s)	Intensity Sum	Time (s)	Intensity Sum	Time (s)	Intensity Sum	Time (s)	Intensity Sum	Time (s)	Intensity Sum	Time (s)	Intensity Sum	Time (s)	Intensity Sum	Time (s)	Intensity Sum	Time (s)	Intensity Sum
			0	28289	0	34533	0	18386	0	29967	0	34844	0	36880	0	41779	0	30592	0	33144	0	34437	0	48110	0	30378	0	66247		0	53056	0	35007	0	48557	0	60362	0	30906	0	29506	0	30444	0	48107	0	25863	0	32749
			5.45131	14404	5.1603	14079	5.3273	10950	5.2413	9208	5.97634	15547	4.74727	21328	5.57132	18528	6.42737	12445	5.55532	19705	4.38425	13209	5.75133	25767	5.08829	14525	6.44137	30507		5.53432	23933	5.2723	16114	6.13535	25868	5.47931	27833	5.3013	13960	5.70733	16959	5.2493	17630	5.76133	19531	5.68633	10847	4.87628	16586
			8.03146	22189	8.03246	14721	8.06446	15293	8.03146	12827	8.04046	20424	8.06546	22799	8.04146	17291	8.03646	18727	8.03346	17645	8.04046	16501	8.04046	22431	8.04246	17760	8.03146	36620		8.04046	27740	8.04746	17741	8.04546	32570	8.02246	28039	8.02946	14198	8.04246	19423	8.02546	22974	8.03546	26621	8.05946	10429	8.03846	19389
			12.0417	19829	12.0377	24516	12.0377	15834	12.0457	12456	12.0357	24798	12.0397	23887	12.0337	20024	12.0467	14994	12.0267	21748	12.0387	18362	12.0297	28073	12.0457	18031	12.0457	36617		12.0387	25511	12.0507	22026	12.0407	31259	12.0387	35605	12.0357	13807	12.0417	18408	12.0387	24859	12.0287	22489	12.0427	10068	12.0377	21790
			16.0319	28794	16.0399	19872	16.0369	14397	16.0389	12039	16.0439	21211	16.0389	24562	16.0399	22875	16.0329	19432	16.0429	19918	16.0649	20848	16.0409	33444	16.0409	17830	16.0319	34282		16.0199	25446	16.0379	22746	16.0339	31064	16.0299	31960	16.0339	17722	16.0409	20559	16.0299	19212	16.0399	25974	16.0309	12744	16.0359	20015
			20.0361	25098	20.0411	18638	20.0281	12695	20.0291	16803	20.0591	17771	20.0311	20236	20.0341	20716	20.0741	17670	20.0801	21221	20.0431	16761	20.0291	37300	20.0491	15432	20.0401	33609		20.0401	28968	20.0361	18196	20.0441	33320	20.0351	36134	20.0411	13128	20.0361	23905	20.0371	23301	20.0421	26564	20.0391	13382	20.0341	15903
			24.0224	20218	24.0274	21514	24.0184	15835	24.0234	17060	24.0314	19160	24.0404	28386	24.0424	23028	24.0374	17924	24.0284	21250	24.0454	17292	24.0394	26367	24.0354	20380	24.0364	37572		24.0374	29748	24.0314	20005	24.0304	30607	24.0714	31433	24.0374	16083	24.0374	21287	24.0364	19147	24.0244	26606	24.0364	14151	24.0414	22525
			28.0386	25981	28.0396	17285	28.0296	17411	28.0216	14990	28.0376	17655	28.0346	20805	28.0346	24089	28.0316	19258	28.0386	25468	28.0276	19090	28.0276	27939	28.0286	17738	28.0696	35463		28.0436	31141	28.0346	23036	28.0316	31193	28.0446	37192	28.0266	16250	28.0366	24171	28.0426	28393	28.0416	25611	28.0386	12509	28.0256	24503
			32.0298	27938	32.0428	12663	32.0438	16082	32.0388	19088	32.0368	20119	32.0238	22146	32.0648	29539	32.0538	19952	32.0278	20626	32.0288	20691	32.0378	31174	32.0568	18484	32.0408	33315		32.0458	26789	32.0318	20534	32.0378	31131	32.0308	33256	32.0278	17691	32.0318	18982	32.0428	25390	32.0308	18773	32.0388	13526	32.0418	21051
			36.0381	23413	36.0501	14674	36.0421	15192	36.0431	17600	36.0371	14648	36.0411	22917	36.0421	23131	36.0511	19790	36.0361	24774	36.0371	15881	36.0361	34253	36.0311	20513	36.0391	40780		36.0351	28775	36.0441	22091	36.0511	34048	36.0421	30043	36.0321	15992	36.0411	22814	36.0461	21224	36.0371	30131	36.0321	14261	36.0371	22640
			40.0373	24141	40.0383	12158	40.0463	19587	40.0303	14865	40.0373	17587	40.0353	22730	40.0333	21762	40.0463	16201	40.0293	25696	40.0303	21970	40.0253	31783	40.0413	15913	40.0453	36427		40.0393	28529	40.0373	22186	40.0313	27799	40.0423	35660	40.0373	19015	40.0373	23293	40.0413	21688	40.0303	30819	40.0413	16165	40.0363	22492
			44.0355	26657	44.0375	21747	44.0345	22046	44.0365	16081	44.0395	20064	44.0435	21545	44.0245	23326	44.0385	20139	44.0385	18154	44.0385	20854	44.0395	35661	44.0375	18070	44.0485	33194		44.0355	29984	44.0455	21863	44.0415	37861	44.0365	33979	44.0415	14992	44.0285	20042	44.0455	23612	44.0215	28546	44.0345	15525	44.0275	20228
			48.0357	18856	48.0417	18740	48.0277	15887	48.0467	16239	48.0397	21570	48.0317	24472	48.0397	20344	48.0437	17014	48.0387	24992	48.0467	17238	48.0397	40048	48.0427	16479	48.0417	32666		48.0477	32999	48.0407	18653	48.0347	28881	48.0437	33583	48.0407	16730	48.0387	21970	48.0367	23615	48.0327	34478	48.0437	16878	48.0677	21948
			52.045	23809	52.032	15038	52.039	16076	52.035	14912	52.03	18808	52.032	21998	52.025	25994	52.038	19089	52.028	19829	52.04	17377	52.034	33292	52.038	15997	52.039	35419		52.042	31577	52.04	24757	52.043	32188	52.044	35312	52.04	20218	52.043	21603	52.04	22950	52.042	31666	52.036	15490	52.03	18084
			56.0362	26862	56.0262	17086	56.0332	21386	56.0452	15613	56.0322	19634	56.0352	23677	56.0392	24654	56.0432	18089	56.0352	23283	56.0402	15183	56.0342	31358	56.0332	20246	56.0442	36068		56.0382	25341	56.0472	17567	56.0512	34049	56.0452	35816	56.0322	23649	56.0342	22641	56.0352	22548	56.0382	31601	56.0372	16030	56.0332	18179
			60.0394	25650	60.0364	22559	60.0374	20219	60.0374	15006	60.0344	19421	60.0364	23097	60.0434	15244	60.0484	20362	60.0304	23116	60.0514	17948	60.0284	38440	60.0244	18187	60.0424	36085		60.0384	24283	60.0454	23121	60.0824	33950	60.0364	28765	60.0384	20988	60.0374	24070	60.0684	29233	60.0304	30340	60.0254	12327	60.0374	21376
			64.0617	25889	64.0357	17314	64.0337	18160	64.0397	12279	64.0317	20846	64.0497	22598	64.0457	18383	64.0497	22311	64.0377	22792	64.0737	17753	64.0367	36332	64.0467	19037	64.0357	36401		64.0287	22290	64.0457	22079	64.0487	38147	64.0377	28696	64.0347	21921	64.0467	26858	64.0377	24381	64.0417	28777	64.0667	15957	64.0307	21995
			68.0349	23144	68.0379	15833	68.0319	14583	68.0679	13058	68.0429	17655	68.0299	21513	68.0439	17146	68.0399	22877	68.0319	22970	68.0479	17629	68.0279	34820	68.0429	19695	68.0399	32361		68.0459	23684	68.0379	19971	68.0479	29982	68.0449	29818	68.0369	18860	68.0789	24103	68.0399	23663	68.0409	30092	68.0409	14724	68.0469	21257
gPBC-25		Normalized Fluorescence Intensity
			Replicate 1														Replicate 2												Replicate 3
			1	1	1	1	1	1	1	1	1	1	1	1	1		1	1	1	1	1	1	1	1	1	1	1		1	1	1	1	1	1	1	1	1	1	1	1
			0	0	0	0	0	0	0	0	0	0	0	0	0		0	0	0	0	0	0	0	0	0	0	0		0	0	0	0	0	0	0	0	0	0	0	0
			0.560677	0.0313875	0.584051	0.252734	0.0945859	0.0945859	-0.053202	0.346173	-0.153285	0.155078	-0.149309	0.204062	0.171041		0.130721	0.0861166	0.295385	0.00633281	0.0140446	0.196382	0.417044	0.24811	-0.027837	0.173421	0.352946		0.185401	0.887314	0.132717	0.102586	0.1192	0.0874041	0.140967	0.239319	0.0833086	0.169409	0.445226	0.166111
			0.390709	0.510267	0.656805	0.479401	0.164545	0.164545	0.0643413	0.140464	0.15202	0.242745	0.103209	0.221157	0.170957		0.054184	0.31292	0.237604	0.238925	-0.00902868	0.115486	0.564149	0.103513	-0.051878	0.32197	0.261364		-0.0195686	0.494885	0.0959425	0.0484107	0.255634	0.0763252	0.298954	-0.0972429	-0.170552	0.25575	0.263588	0.0663381
			1.03637	0.283221	0.463556	0.293517	0.207948	0.207948	0.18696	0.385022	0.0158494	0.359855	0.343598	0.208478	0.105624		0.0519521	0.351029	0.22901	0.126871	0.221999	0.286921	0.123459	0.225469	0.126332	0.212151	0.0576961		0.249111	1.11561	0.335364	0.217098	0.332336	0.139288	0.366562	0.346374	0.0596228	-0.0466207	0.176057	0.177104
			0.770184	0.22289	0.234669	0.115251	-0.070216	-0.070216	0.0941035	0.287926	0.112806	0.167326	0.51618	0.0572131	0.0867935		0.172887	0.1102	0.328441	0.255188	-0.0490971	0.553598	0.442563	0.246116	0.16882	-0.042257	0.258806		0.0686013	0.401345	0.434466	0.254926	0.180523	-0.0177604	0.149494	0.142884	0.503564	0.353061	0.0333308	0.151706
			0.418725	0.363499	0.656939	0.187231	0.453832	0.453832	0.19354	0.301923	0.114964	0.19234	0.026854	0.369331	0.197678		0.19967	0.205949	0.208868	0.11067	0.12528	0.344943	0.118386	0.247585	0.220032	0.367444	0.256326		0.307094	0.532008	0.096721	0.29848	0.362373	0.200205	0.194024	0.231744	0.449287	0.0816525	0.270851	0.123124
			0.833777	0.156742	0.868881	0.10924	-0.0336291	-0.0336291	0.239173	0.375434	0.428827	0.27704	0.0972117	0.202675	0.138668		0.247502	0.366379	0.234695	0.287713	0.135135	0.574799	0.839941	0.212766	0.110682	0.489822	0.220237		0.291528	0.443584	0.13464	0.405173	0.260142	0.118936	0.210131	0.531545	0.225794	0.0667905	0.0493082	0.171873
			0.974721	-0.0692285	0.690156	0.236928	0.0525977	0.0525977	0.473571	0.413677	0.0685319	0.352459	0.242	0.249732	0.0785674		0.0980668	0.233949	0.231963	0.166713	0.22017	0.161234	0.605588	-0.0265258	0.17841	0.276248	0.206738		0.385146	0.633587	0.199258	0.265706	0.196546	0.0357934	0.416269	0.419026	0.249777	0.416976	0.562801	0.445034
			0.64883	0.0290897	0.570468	-0.0465876	0.102173	0.102173	0.19797	0.40475	0.377186	0.125871	0.379806	0.37772	0.287437		0.16626	0.316361	0.360527	0.0679394	0.11991	0.466645	0.280474	0.370941	0.227357	0.374559	0.199811		0.235713	0.999123	0.318969	0.312142	0.123291	0.215817	0.195073	0.250497	0.566974	0.297373	0.140203	-0.0727824
			0.70126	-0.0939181	1.16151	0.105716	0.0901492	0.0901492	0.139091	0.206976	0.445792	0.41271	0.269257	0.0875544	0.165641		0.157813	0.321389	0.0851073	0.240616	0.2983	0.504822	0.316685	0.395017	0.354156	0.365402	0.481522		0.186291	0.531716	0.152821	0.214571	0.188213	0.133561	0.328968	0.252608	0.206192	0.0134023	0.133705	0.431463
			0.882463	0.37489	1.4922	0.234078	0.0139532	0.0139532	0.206357	0.423982	-0.11541	0.360138	0.442823	0.223617	0.0751819		0.207774	0.304293	0.528582	0.188939	0.0608993	0.245716	0.466833	0.315475	0.311534	0.225329	0.400764		0.283467	1.1235	0.314435	0.339388	0.25499	0.305983	0.346496	0.528999	0.408672	0.251371	0.318859	0.0252464
			0.320634	0.227877	0.663932	0.312121	0.20216	0.20216	0.0781042	0.251777	0.393407	0.189796	0.639171	0.123257	0.0604085		0.3113	0.134388	0.132796	0.176765	0.16346	0.399378	0.467067	0.523061	0.401638	0.331745	0.3313		-0.0580943	1.17159	0.250321	0.371214	0.453051	0.0920061	0.421311	0.15729	0.242204	0.258802	0.0951762	0.374526
			0.67735	0.0468857	0.689349	0.16899	0.0430813	0.0430813	0.321104	0.366121	0.00922688	0.196344	0.336795	0.0928531	0.137437		0.262473	0.457471	0.278549	0.229918	0.369291	0.370128	0.415171	0.424657	0.309204	0.0926808	0.268645		0.310707	0.614879	0.297124	0.370109	0.24465	0.191989	0.370115	0.61966	0.424191	0.0877123	0.180567	0.455193
			0.897227	0.147013	1.40344	0.211795	0.151042	0.151042	0.263473	0.311016	0.26624	0.0929904	0.250235	0.360878	0.155596		0.0483467	0.0769068	0.360571	0.245412	0.571757	0.452857	0.383799	0.422382	0.345165	0.0985584	0.402495		0.261841	0.426922	-0.00810588	0.295163	0.316276	0.203409	0.215443	0.67151	0.260024	0.356378	0.219632	0.212358
			0.809939	0.414589	1.2465	0.200757	0.113747	0.113747	-0.141241	0.43627	0.253814	0.223243	0.567202	0.230997	0.156072		0.012018	0.370878	0.356208	0.0286514	0.414729	0.566749	0.905494	0.378254	0.0985615	0.296356	0.342359		0.371136	0.632564	0.218218	0.225982	0.179577	0.194716	0.216966	0.412755	0.574027	0.423346	0.108478	0.0795299
			0.827152	0.15816	0.969607	0.274602	0.0816615	0.0816615	-0.00623629	0.543671	0.229705	0.214057	0.472855	0.284615	0.164913		-0.0564159	0.315725	0.541187	0.0265302	0.469786	0.788954	0.526846	0.323558	0.340304	0.334653	0.220355		-0.0552591	0.731219	0.46634	0.281224	0.120564	0.0719618	0.296315	0.426788	0.524503	0.382696	0.377494	0.131539
			0.629456	0.0857534	0.488569	0.10924	0.0118956	0.0118956	-0.0594383	0.574861	0.24295	0.208216	0.405183	0.326121	0.0518747		-0.00854994	0.20415	0.181321	0.0610225	0.289154	0.569379	0.470813	0.369576	0.258191	0.288993	0.393561		0.37714	1.11342	0.261861	0.29232	0.260596	0.0694392	0.342266	0.619908	0.696094	0.26296	0.491247	0.436088
PBC		Raw data	Replicate 1																									Replicate 2
				1		2		3		4		5		6		7		8		9		10		11		12			1		2		3		4		5		6		7		8		9		10		11
			Time (s)	Intensity Sum	Time (s)	Intensity Sum	Time (s)	Intensity Sum	Time (s)	Intensity Sum	Time (s)	Intensity Sum	Time (s)	Intensity Sum	Time (s)	Intensity Sum	Time (s)	Intensity Sum	Time (s)	Intensity Sum	Time (s)	Intensity Sum	Time (s)	Intensity Sum	Time (s)	Intensity Sum		Time (s)	Intensity Sum	Time (s)	Intensity Sum	Time (s)	Intensity Sum	Time (s)	Intensity Sum	Time (s)	Intensity Sum	Time (s)	Intensity Sum	Time (s)	Intensity Sum	Time (s)	Intensity Sum	Time (s)	Intensity Sum	Time (s)	Intensity Sum	Time (s)	Intensity Sum
			0	97274	0	94431	0	48235	0	56880	0	58422	0	51942	0	62091	0	109011	0	61300	0	125488	0	84768	0	102905		0	59548	0	75469	0	95334	0	73923	0	97694	0	119269	0	75615	0	43355	0	89678	0	66437	0	68764
			5.52232	63181	5.77533	47832	4.81828	26619	6.37336	27015	5.67432	30108	5.2343	37148	4.98128	27860	5.97234	61900	5.93434	34280	4.76027	56156	6.07435	44960	5.72033	54743		6.32036	39835	5.67132	37242	4.58926	48423	5.08329	37481	6.05135	44215	5.56732	52802	5.86034	40138	5.42531	21826	5.75233	37645	5.1763	30682	5.66432	40839
			8.04446	64568	8.03446	54757	8.03946	27013	8.03846	29107	8.04046	35064	8.02846	31079	8.04046	33211	8.03646	64152	8.03046	37168	8.03546	60029	8.03146	48518	8.03946	67287		8.03346	46410	8.03846	46490	8.03946	54445	8.04446	38372	8.04346	49441	8.03146	63885	8.03946	46992	8.02946	25609	8.04446	42639	8.04146	33946	8.04146	43363
			12.0277	65871	12.0327	49240	12.0387	26809	12.0377	27715	12.0347	32850	12.0317	36833	12.0297	33024	12.0467	66992	12.0667	35767	12.0337	62921	12.0277	45098	12.0297	59643		12.0357	37704	12.0317	46279	12.0337	61137	12.0497	42980	12.0467	50728	12.0457	60035	12.0357	44344	12.0447	24567	12.0397	41677	12.0337	30487	12.0457	41194
			16.0429	62726	16.0399	51006	16.0459	32007	16.0509	34202	16.0369	39133	16.0359	36137	16.0419	38557	16.0439	69806	16.0389	36285	16.0379	65434	16.0329	50487	16.0349	58279		16.0379	44134	16.0559	47084	16.0299	56142	16.0359	40555	16.0399	49214	16.0349	69300	16.0379	43958	16.0319	25452	16.0389	40498	16.0269	28787	16.0659	40131
			20.0321	66056	20.0431	46604	20.0341	28827	20.0461	28483	20.0241	30201	20.0371	40607	20.0341	38212	20.0391	68258	20.0361	38262	20.0431	65144	20.0321	45350	20.0341	58494		20.0391	47222	20.0371	50064	20.0271	63247	20.0431	43127	20.0481	49416	20.0331	65319	20.0341	45642	20.0411	26381	20.0311	43358	20.0391	31065	20.0341	44790
			24.0274	58813	24.0414	51906	24.0424	36583	24.0344	32966	24.0394	36975	24.0454	41350	24.0384	35761	24.0474	69154	24.0394	36229	24.0434	66698	24.0464	47784	24.0324	59205		24.0414	44135	24.0294	48921	24.0294	60957	24.0454	44729	24.0424	45964	24.0374	78083	24.0254	39043	24.0394	27511	24.0344	45565	24.0724	30904	24.0384	45940
			28.0326	66594	28.0646	52798	28.0396	31194	28.0436	38264	28.0456	35834	28.0376	39418	28.0486	38188	28.0416	67842	28.0286	37116	28.0326	64025	28.0356	50126	28.0216	63490		28.0356	45632	28.0416	49174	28.0416	62159	28.0376	47368	28.0416	52431	28.0416	72683	28.0416	49349	28.0286	31551	28.0566	48719	28.0396	28631	28.0376	40615
			32.0678	70014	32.0258	49260	32.0318	32809	32.0818	35686	32.0388	36764	32.0338	35268	32.0408	37169	32.0338	74004	32.0428	37812	32.0408	64095	32.0828	48293	32.0318	57633		32.0258	43283	32.0388	49627	32.0308	72537	32.0438	42568	32.0448	52606	32.0418	84758	32.0468	50996	32.0458	28769	32.0448	45475	32.0428	32253	32.0418	45112
			36.0351	64256	36.0271	49724	36.0451	24319	36.0471	36026	36.0291	32372	36.0411	37508	36.0411	36934	36.0391	73158	36.0421	33481	36.0351	61964	36.0341	46982	36.0391	65079		36.0391	42678	36.0461	50323	36.0291	58919	36.0411	44397	36.0381	50394	36.0361	83473	36.0361	39957	36.0371	28232	36.0351	43862	36.0371	39007	36.0351	44595
			40.0323	65728	40.0453	49363	40.0283	29697	40.0403	34850	40.0263	38173	40.0363	39556	40.0323	38415	40.0613	71064	40.0453	37785	40.0273	71876	40.0463	51990	40.0373	61530		40.0453	48903	40.0413	49113	40.0383	62639	40.0363	49710	40.0423	54670	40.0433	81815	40.0303	44736	40.0313	31297	40.0403	42294	40.0443	34586	40.0303	40578
			44.0415	70123	44.0265	48641	44.0645	31269	44.0475	36005	44.0355	36872	44.0625	42708	44.0375	39654	44.0395	72553	44.0405	43204	44.0695	61859	44.0345	45905	44.0375	59803		44.0475	49936	44.0425	46309	44.0365	73089	44.0405	50698	44.0405	53339	44.0345	80542	44.0405	42991	44.0445	34664	44.0345	40673	44.0365	33488	44.0345	44977
			48.0507	70614	48.0347	51692	48.0377	27813	48.0427	35315	48.0247	37999	48.0367	37288	48.0357	41573	48.0407	75392	48.0387	41041	48.0377	68320	48.0427	49129	48.0367	59141		48.0447	45232	48.0277	46519	48.0437	67739	48.0347	50574	48.0497	45032	48.0447	78932	48.0397	44352	48.0427	30685	48.0417	41755	48.0377	31421	48.0357	42542
			52.048	67390	52.034	50114	52.037	38364	52.035	36433	52.037	36043	52.042	40023	52.073	41675	52.037	76087	52.046	42334	52.046	66278	52.043	47135	52.035	66452		52.043	45980	52.034	50916	52.044	74281	52.043	50480	52.048	53255	52.038	81952	52.042	42801	52.042	26805	52.04	46284	52.035	29980	52.042	40383
			56.0382	59495	56.0412	46323	56.0242	34339	56.0422	38544	56.0402	33261	56.0432	42320	56.0432	43176	56.0402	72508	56.0392	41191	56.0482	59019	56.0432	44487	56.0662	63958		56.0402	49731	56.0422	50135	56.0332	70721	56.0362	59460	56.0342	48094	56.0472	78687	56.0252	44647	56.0342	29836	56.0322	39364	56.0442	33652	56.0352	39899
			60.0444	66618	60.0384	49794	60.0394	27997	60.0324	33504	60.0364	33193	60.0384	44526	60.0374	43574	60.0394	74813	60.0384	36730	60.0474	65356	60.0424	48091	60.0334	63551		60.0614	43307	60.0424	50291	60.0654	69790	60.0424	57832	60.0234	55784	60.0394	82065	60.0414	40326	60.0384	27911	60.0274	41297	60.0474	28794	60.0394	39685
			64.0447	73194	64.0497	50246	64.0347	25133	64.0497	33263	64.0427	37256	64.0397	41745	64.0487	42461	64.0437	72543	64.0657	42309	64.0487	68977	64.0317	50725	64.0407	65716		64.0447	53905	64.0337	46831	64.0357	70726	64.0467	59886	64.0437	51342	64.0667	85052	64.0627	41691	64.0317	27636	64.0297	41051	64.0467	31006	64.0357	40519
			68.0349	67217	68.0389	50124	68.0419	31221	68.0359	37830	68.0399	36418	68.0319	40923	68.0399	42101	68.0399	78126	68.0309	36772	68.0359	74023	68.0269	46723	68.0379	60113		68.0389	50709	68.0419	46376	68.0359	72709	68.0369	58606	68.0319	47393	68.0409	82146	68.0339	41773	68.0539	32547	68.0339	35307	68.0439	30978	68.0379	45164
PBC		Normalized Fluorescence Intensity
			Replicate 1													Replicate 2												Replicate 3
			1	1	1	1	1	1	1	1	1	1	1	1		1	1	1	1	1	1	1	1	1	1	1		1	1	1	1	1	1	1	1	1	1	1	1	1
			0	0	0	0	0	0	0	0	0	0	0	0		0	0	0	0	0	0	0	0	0	0	0		0	0	0	0	0	0	0	0	0	0	0	0	0
			0.0406828	0.148608	0.0182272	0.0700486	0.175037	-0.410234	0.15632	0.047802	0.106884	0.0558617	0.089379	0.260454		0.333536	0.241923	0.128371	0.0244498	0.0977206	0.166744	0.193196	0.175716	0.0959776	0.0912879	0.090385		0.0976291	0.104886	-0.0764786	0.111569	0.0275305	-0.0866354	0.046319	0.15776	-0.305517	0.0633234	-0.0362627	0.0487915	0.0716043
			0.0789018	0.0302152	0.00878979	0.0234388	0.0968426	-0.0212924	0.150857	0.108085	0.0550333	0.097574	0.00346664	0.10174		-0.108101	0.236404	0.271024	0.150897	0.121786	0.108821	0.118556	0.127317	0.0774893	-0.00545378	0.0127126		0.316885	0.0676211	-0.104478	0.0210677	0.00351675	-0.0261243	0.0162047	0.00668021	0.0845034	0.168911	0.231686	0.0696161	0.0276478
			-0.0133458	0.068113	0.24926	0.24065	0.318747	-0.0683385	0.312495	0.167816	0.0742043	0.13382	0.138841	0.0734189		0.218079	0.257462	0.164546	0.0843532	0.0934759	0.248213	0.107675	0.168424	0.0548306	-0.0529996	-0.0253536		0.260236	0.152223	-0.0581356	0.0435699	0.0448241	0.106864	0.0763535	0.0467869	-0.0767566	0.177139	0.141868	0.135344	-0.0156333
			0.0843282	-0.0263525	0.102147	0.0491545	0.00328459	0.233811	0.302416	0.134958	0.147372	0.129637	0.00979703	0.077883		0.374727	0.335417	0.316003	0.154931	0.0972531	0.188319	0.155143	0.211575	0.109796	0.0107118	0.141486		0.374326	0.21519	0.0393375	0.0843157	0.118815	-0.0297186	0.347702	0.00850902	-0.243741	0.0791909	0.0839248	0.173015	0.183691
			-0.12812	0.0874268	0.460955	0.199263	0.24253	0.284034	0.230814	0.153977	0.0721318	0.152051	0.0709405	0.0926457		0.21813	0.305517	0.267187	0.198891	0.0327044	0.380354	-0.0308651	0.264062	0.152211	0.00620892	0.182668		0.326801	0.0917068	-0.0441459	0.0306603	0.0468901	-0.0363154	0.127642	0.131775	-0.0964655	0.223517	0.159677	0.223103	0.191846
			0.100109	0.106569	0.211649	0.376662	0.202232	0.153441	0.301715	0.126128	0.104959	0.113497	0.129773	0.181616		0.29407	0.312135	0.29281	0.271308	0.15363	0.299111	0.259633	0.451716	0.212826	-0.0573626	-0.00802149		0.337095	0.149843	0.134298	-0.0468421	0.0856092	0.041926	0.13313	0.10381	-0.0852439	0.300553	0.199897	0.104635	0.190591
			0.200422	0.0306444	0.286362	0.29034	0.235078	-0.127079	0.271946	0.256925	0.130718	0.114507	0.0837269	0.0600058		0.17491	0.323986	0.514037	0.139592	0.156903	0.48078	0.306057	0.322495	0.150481	0.0439379	0.153017		0.425854	0.268673	0.168926	0.259043	0.0883483	-0.0454107	0.196971	-0.0717043	-0.108712	0.245017	0.0504581	0.314478	0.300893
			0.0315314	0.0406017	-0.106403	0.301724	0.0799604	0.0243342	0.265081	0.238968	-0.0295707	0.0837708	0.0507938	0.214609		0.14422	0.342193	0.223743	0.189781	0.115541	0.461447	-0.0051019	0.297552	0.119482	0.232835	0.134503		0.376562	0.180092	0.13964	0.279663	0.0711243	-0.0144648	0.216189	0.0954026	0.00484179	0.00249767	-0.0840108	-0.0240793	0.12082
			0.0747074	0.0328548	0.142395	0.262347	0.284841	0.162769	0.308346	0.194519	0.129719	0.226735	0.176598	0.14092		0.460001	0.31054	0.303042	0.335574	0.195497	0.436502	0.129605	0.439918	0.0893471	0.109188	-0.00934646		0.507888	0.20995	0.0341532	0.247658	0.00884411	-0.074165	0.304077	0.0211074	-0.0958389	0.03389	-0.0124317	0.12118	0.128347
			0.20362	0.0173609	0.215118	0.301021	0.238892	0.375828	0.344541	0.226126	0.330274	0.0822564	0.0237389	0.105062		0.512403	0.237188	0.525804	0.362686	0.170609	0.41735	0.0804183	0.596312	0.0581938	0.0784785	0.148183		0.417813	0.177215	0.125017	0.336725	0.0707877	-0.0630096	0.268016	-0.0260351	-0.23138	-0.0264949	0.376178	0.190676	0.00323281
			0.218021	0.0828344	0.0552369	0.277917	0.278696	0.0094633	0.400602	0.286387	0.250222	0.175446	0.104728	0.0913168		0.273779	0.242682	0.411758	0.359283	0.015277	0.393127	0.118781	0.411491	0.0789883	0.0206684	0.0609848		0.489354	0.297163	-0.0123672	0.269084	0.00229808	-0.12043	0.197609	0.0579883	-0.0629432	0.112983	0.00662451	0.125912	0.15585
			0.123456	0.048971	0.543348	0.315352	0.209614	0.194336	0.403582	0.30114	0.298075	0.145993	0.0546373	0.243117		0.311723	0.357705	0.551214	0.356704	0.169038	0.438563	0.0750627	0.231269	0.166029	-0.0196336	-0.0163295		0.488074	0.222277	0.0343313	0.297324	0.0444295	-0.0502323	0.42182	0.114453	-0.00612344	0.257652	0.25371	0.090742	0.105042
			-0.108116	-0.0323827	0.357143	0.386037	0.111358	0.349601	0.447431	0.22517	0.255774	0.0412941	-0.011882	0.191333		0.502004	0.337275	0.475326	0.603123	0.0725331	0.389441	0.127096	0.372056	0.0330367	0.0830653	-0.0336616		0.44392	0.270626	0.132101	0.119817	0.0222844	-0.0317568	0.289329	-0.0674879	0.122469	0.0638131	-0.115112	0.192665	0.0320869
			0.100812	0.0421039	0.0637491	0.217278	0.108957	0.498716	0.459058	0.274097	0.0906736	0.132695	0.0786525	0.182883		0.176127	0.341356	0.45548	0.558449	0.216328	0.440264	0.00529921	0.282642	0.0701862	-0.0528038	-0.041325		0.382367	0.274161	0.0240814	0.242369	-0.0229459	-0.130468	0.392105	0.10889	0.035459	0.195896	-0.225534	0.0630161	-0.0298673
			0.293697	0.0518037	-0.0687454	0.209208	0.252455	0.310734	0.426543	0.225913	0.29715	0.184922	0.14482	0.227835		0.713742	0.250844	0.475432	0.614813	0.133267	0.485203	0.0437748	0.269869	0.0654585	0.00906167	-0.0114593		0.514613	0.227855	0.08473	0.0416424	0.0312097	-0.123762	0.318905	0.116967	0.0813135	0.104902	0.0122166	0.00358628	0.0474789
			0.118382	0.0491856	0.212898	0.36213	0.222858	0.255171	0.416026	0.344421	0.092228	0.257702	0.0442876	0.111499		0.551616	0.238941	0.517704	0.579688	0.0594252	0.441482	0.0460862	0.497979	-0.044933	0.00827856	0.154879		0.426395	0.364429	0.0579971	0.262764	0.107023	0.0179276	0.347482	0.102235	-0.0382501	0.265978	0.162516	-0.0463504	-0.143981
		gPBC-25 average and standard error									PBC average and standard error
			Time (s)	replicate 1	replicate 2	replicate 3		Average	Std. Error			Time (s)	replicate 1	replicate 2	replicate 3		Average	Std. Error
			0	1	1	1		1	0			0	1	1	1		1	0
			6	0	0	0		0	0			6	0	0	0		0	0
			8	0.164506	0.172061	0.229914		0.188827	0.0206588			8	0.0632559	0.149028	0.0172708		0.0765182	0.0386087
			12	0.266243	0.195383	0.130705		0.197444	0.0391401			12	0.0611377	0.101041	0.0679798		0.0767195	0.0123201
			16	0.315227	0.18299	0.288992		0.262403	0.0404222			16	0.141307	0.119882	0.079591		0.113593	0.0180912
			20	0.194224	0.222297	0.221345		0.212622	0.00920311			20	0.104036	0.190487	0.110351		0.134958	0.0278244
			24	0.302361	0.21865	0.262297		0.261103	0.0241724			24	0.159887	0.179734	0.105899		0.148507	0.0220606
			28	0.28157	0.338152	0.242454		0.287392	0.0277786			28	0.175696	0.225623	0.126869		0.176063	0.0285084
			32	0.293562	0.213868	0.35216		0.28653	0.0400759			32	0.1528	0.251472	0.160987		0.18842	0.0316148
			36	0.273607	0.268253	0.298533		0.280131	0.00932977			36	0.0996168	0.205109	0.104944		0.136557	0.0343105
			40	0.290915	0.320075	0.231126		0.280705	0.02618			40	0.178063	0.254533	0.110358		0.180985	0.0416454
			44	0.356017	0.296013	0.375117		0.342382	0.0238315			44	0.20532	0.289784	0.124518		0.206541	0.047712
			48	0.281908	0.306627	0.319116		0.302551	0.0109327			48	0.185906	0.216984	0.116856		0.173248	0.0295892
			52	0.240663	0.316199	0.347241		0.301368	0.0316476			52	0.240135	0.238304	0.174885		0.217775	0.0214515
			56	0.358614	0.309841	0.285904		0.31812	0.0213939			56	0.184397	0.269209	0.113443		0.189016	0.045025
			60	0.355818	0.342751	0.303108		0.333892	0.0158478			60	0.187473	0.222909	0.100733		0.170372	0.0362909
			64	0.330494	0.348317	0.312949		0.330586	0.0102099			64	0.213028	0.277273	0.112435		0.200912	0.0479687
			68	0.237429	0.279783	0.435278		0.317497	0.0601466			68	0.207232	0.277377	0.14509		0.2099	0.0382113
		Curve Analysis
			One-phase association using GraphPad Prism 10
			Best-fit values	gPBC-25	PBC
			Y0	= 0.000	= 0.000
			Plateau	29.86	19.38
			K	0.231	0.09018
			Tau	4.328	11.09
			Half-time	3	7.686
			Span	29.86	19.38
			95% CI (profile likelihood)
			Plateau	27.42 to 32.64	17.65 to 21.56
			K	0.1110 to 0.7592	0.05982 to 0.1410
			Tau	1.317 to 9.010	7.092 to 16.72
			Half-time	0.9130 to 6.245	4.916 to 11.59
			Goodness of Fit
			Degrees of Freedom	15	15
			R squared	0.8217	0.8807
			Sum of Squares	192.8	64.92
			Sy.x	3.585	2.08
[truncated: 26 more columns]

## Sheet: Figure 2
Source data Figure 2
Fig. 2b	Hypocotyl length Measurements (mm)
		Col-0		pif5-3		mCherry-PIF5/pif5-3 #8		mCherry-PIF5/pif5-3 #9			Relative response shown in red bars
		16°C	27°C	16°C	27°C	16°C	27°C	16°C	27°C			16℃	27℃	Percentage increase	Average	s.d.	Relative rercentage Increase	Average	s.d.
	1	1.578	5.025	1.2	4.39	1.425	4.45	1.254	5.05		Col-0	1.37777	6.07147	340.675	351.648	12.6169	96.8794	100	3.58795
	2	1.287	5.736	1.062	4.277	1.422	5.758	1.223	5.226			1.29263	5.8018	348.836			99.2003
	3	1.286	6.791	1.014	4.397	1.227	5.371	1.406	5.89			1.3086	6.09067	365.434			103.92
	4	1.371	6.382	1.222	3.11	1.087	6.053	1.325	5.1		pif5-3	1.1447	4.04163	253.074	246.049	7.94345	71.9679	69.9704	2.25892
	5	1.561	7.302	1.137	4.478	1.442	4.856	1.258	5.482			1.19207	4.14417	247.646			70.4243
	6	1.446	6.205	1.251	5.054	1.457	6.815	1.403	6.435			1.21617	4.1037	237.429			67.519
	7	1.47	6.944	1.104	4.165	1.439	4.266	1.218	5.463		mCherry-PIF5/pif5-3 #8	1.32677	5.5213	316.15	322.826	7.75963	89.9051	91.8037	2.20665
	8	1.433	5.735	1.073	4.465	1.303	6.51	1.587	5.593			1.3539	5.6998	320.989			91.2813
	9	1.266	6.431	1.164	4.909	1.3	6.337	1.232	5.62			1.3138	5.6669	331.339			94.2247
	10	1.391	4.647	1.147	2.246	1.177	5.244	1.407	5.66		mCherry-PIF5/pif5-3 #9	1.33733	5.76797	331.304	342.705	20.7734	94.2145	97.4567	5.90743
	11	1.415	5.61	1.136	3.796	1.364	5.129	1.311	5.953			1.29613	5.57503	330.128			93.8803
	12	1.442	6.31	1.171	3.885	1.487	5.342	1.337	7.163			1.308	6.1042	366.682			104.275
	13	1.74	7.042	1.07	4.458	1.153	5.628	1.413	6.333
	14	1.187	7.454	1.293	3.928	0.986	5.748	1.331	4.592		Comparison of hypocotyl length
	15	1.317	5.791	1.14	3.417	1.505	5.801	1.334	4.527		Tukey's multiple comparisons test	Mean Diff.	95.00% CI of diff.	Below threshold?	Summary	Adjusted p-value
	16	1.091	6.518	0.976	3.528	1.61	5.494	1.446	6.211		Col-0 16°C vs. pif5-3 16°C	0.142	0.09085 to 0.1932	Yes	****	<0.0001
	17	1.3	6.514	0.966	4.097	1.182	5.304	1.099	6.024		Col-0 16°C vs. mCherry-PIF5/pif5-3 #8 16°C	-0.005156	-0.05633 to 0.04602	No	ns	0.9938
	18	1.242	6.042	1.129	4.22	1.356	5.088	1.379	6.242		Col-0 16°C vs. mCherry-PIF5/pif5-3 #9 16°C	0.01251	-0.03867 to 0.06369	No	ns	0.922
	19	1.136	4.748	1.116	4.175	1.444	6.311	1.479	6.564		pif5-3 16°C vs. mCherry-PIF5/pif5-3 #8 16°C	-0.1472	-0.1984 to -0.09600	Yes	****	<0.0001
	20	1.456	6.336	1.401	4.069	1.3	6.152	1.255	6.674		pif5-3 16°C vs. mCherry-PIF5/pif5-3 #9 16°C	-0.1295	-0.1807 to -0.07833	Yes	****	<0.0001
	21	1.458	6.446	1.214	3.819	1.483	4.833	1.558	6.091		mCherry-PIF5/pif5-3 #8 16°C vs. mCherry-PIF5/pif5-3 #9 16°C	0.01767	-0.03351 to 0.06884	No	ns	0.8095
	22	1.229	5.721	1.135	3.034	1.272	5.605	1.253	5.042		Col-0 27°C vs. pif5-3 27°C	1.891	1.623 to 2.160	Yes	****	<0.0001
	23	1.505	4.821	1.087	6.308	1.405	6.622	1.308	5.209		Col-0 27°C vs. mCherry-PIF5/pif5-3 #8 27°C	0.3586	0.09028 to 0.6270	Yes	**	0.0035
	24	1.519	6.451	1.223	3.524	1.082	5.51	1.441	6.071		Col-0 27°C vs. mCherry-PIF5/pif5-3 #9 27°C	0.1722	-0.09611 to 0.4406	No	ns	0.3483
	25	1.369	6.418	1.104	3.718	1.297	5.144	1.084	5.956		pif5-3 27°C vs. mCherry-PIF5/pif5-3 #8 27°C	-1.533	-1.801 to -1.264	Yes	****	<0.0001
	26	1.194	5.915	1.015	4.481	1.229	4.9	1.471	5.392		pif5-3 27°C vs. mCherry-PIF5/pif5-3 #9 27°C	-1.719	-1.988 to -1.451	Yes	****	<0.0001
	27	1.373	6.025	1.223	3.791	1.63	5.267	1.311	5.241		mCherry-PIF5/pif5-3 #8 27°C vs. mCherry-PIF5/pif5-3 #9 27°C	-0.1864	-0.4547 to 0.08196	No	ns	0.2785
	28	1.351	5.562	1.113	3.433	1.174	6.371	1.403	5.951
	29	1.346	5.985	1.208	3.736	1.324	5.003	1.429	6.868		Comparison of Relative Percentage Increase
	30	1.574	5.237	1.247	4.341	1.241	4.728	1.165	5.416		Tukey's multiple comparisons test	Mean Diff.	95.00% CI of diff.	Below threshold?	Summary	Adjusted p-value
	31	1.323	6.341	1.114	3.922	1.191	5.855	1.179	5.116		Col-0 vs. pif5-3	30.03	20.10 to 39.96	Yes	****	<0.0001
	32	1.462	5.055	1.329	4.528	1.214	4.763	1.325	7.176		Col-0 vs. mCherry-PIF5/pif5-3 #8	8.196	-1.738 to 18.13	No	ns	0.1102
	33	1.625	6.627	1.191	3.531	1.676	5.545	1.386	6.825		Col-0 vs. mCherry-PIF5/pif5-3 #9	2.543	-7.391 to 12.48	No	ns	0.8437
	34	1.361	6.324	1.225	3.509	1.127	5.377	1.478	5.362		pif5-3 vs. mCherry-PIF5/pif5-3 #8	-21.83	-31.77 to -11.90	Yes	***	0.0005
	35	1.432	6.159	1.095	4.616	1.757	5.715	0.896	5.431		pif5-3 vs. mCherry-PIF5/pif5-3 #9	-27.49	-37.42 to -17.55	Yes	****	<0.0001
	36	1.379	5.869	1.274	4.092	1.447	5.816	1.23	5.122		mCherry-PIF5/pif5-3 #8 vs. mCherry-PIF5/pif5-3 #9	-5.653	-15.59 to 4.281	No	ns	0.3305
	37	1.248	6.158	1.194	4.427	1.469	6.039	1.375	5.164
	38	1.44	7.394	1.023	4.52	1.558	6.308	1.217	5.509
	39	1.259	6.17	1.264	4.731	1.736	5.125	1.268	6.525
	40	1.405	6.25	1.264	4.165	1.283	6.279	1.229	4.924
	41	1.286	6.237	1.292	3.72	1.206	5.883	1.527	5.888
	42	1.165	3.587	1.267	4.584	1.101	5.607	1.357	5.036
	43	1.136	6.048	1.322	3.616	1.343	4.145	1.267	5.148
	44	1.16	6.002	1.063	4.109	1.319	5.661	1.263	5.832
	45	1.363	5.971	1.107	4.571	1.284	4.66	1.458	6.022
	46	1.173	6.748	1.064	5.478	1.368	6.175	1.45	5.003
	47	1.681	4.527	1.102	4.19	1.658	7.189	1.278	5.107
	48	1.48	5.345	1.216	2.478	1.219	6.155	1.406	4.503
	49	1.173	6.47	1.13	3.976	1.328	4.538	1.145	5.385
	50	1.162	4.187	1.254	3.11	1.245	5.429	1.26	5.793
	51	1.127	6.031	1.328	3.244	1.184	6.234	1.423	6.23
	52	1.143	6.231	1.302	4.839	1.215	4.716	1.225	4.212
	53	1.05	6.469	1.158	3.603	1.334	6.335	1.07	5.42
	54	1.268	5.323	1.303	4.462	1.236	6.044	1.333	5.739
	55	1.107	5.445	1.303	5.533	1.312	5.893	1.217	6.929
	56	1.39	4.032	1.054	3.191	1.188	6.64	1.113	4.69
	57	1.235	5.07	1.066	4.01	1.525	6.451	1.239	5.492
	58	1.199	6.705	1.199	5.183	1.601	5.013	1.375	5.461
	59	1.092	6.461	1.01	3.886	1.29	5.427	1.494	6.926
	60	1.455	4.818	1.249	4.501	1.203	5.976	1.401	5.281
	61	1.265	6.394	1.213	3.977	1.285	4.947	1.422	7.253
	62	1.358	6.36	1.471	3.577	1.231	6.653	1.277	6.163
	63	1.222	6.604	1.4	3.493	1.322	6.241	1.388	6.11
	64	1.341	6.976	1.151	4.555	1.18	5.801	1.258	6.149
	65	1.341	6.598	1.09	3.558	1.358	6.053	1.231	6.66
	66	1.131	7.738	1.344	3.968	1.315	4.39	1.38	6.134
	67	1.261	4.883	1.266	4.033	1.231	5.944	1.369	4.891
	68	1.084	5.579	1.408	3.477	1.271	5.069	1.334	6.358
	69	1.372	5.309	1.03	4.627	1.465	4.983	1.185	5.807
	70	1.304	5.87	1.275	4.05	1.318	6.432	1.341	6.814
	71	1.513	6.542	1.234	3.679	1.356	6.21	1.303	5.353
	72	1.369	6.212	1.112	4.785	1.444	5.844	1.269	6.601
	73	1.437	6.025	1.351	4.408	1.269	5.564	1.408	7.018
	74	1.52	6.553	1.318	3.003	1.319	5.241	1.35	5.539
	75	1.156	5.357	1.223	3.861	1.245	5.174	1.293	6.134
	76	1.211	5.805	1.269	4.17	1.401	5.735	1.248	5.707
	77	1.249	6.858	1.241	4.728	1.286	5.427	1.336	5.698
	78	1.113	5.588	1.157	3.408	1.53	6.189	1.275	5.38
	79	1.322	6.426	1.079	3.506	1.311	5.876	1.479	6.325
	80	1.524	5.97	1.039	4.644	1.245	5.794	1.482	5.62
	81	1.494	6.628	1.223	5.769	1.467	5.432	1.358	7.538
	82	1.159	5.005	1.32	3.977	1.223	6.221	1.107	6.313
	83	1.24	6.962	0.945	4.44	1.185	4.843	1.455	6.97
	84	1.368	4.533	1.124	5.163	1.255	6.204	1.251	5.78
	85	1.36	6.098	1.36	3.573	1.434	5.277	1.356	6.11
	86	1.098	6.662	1.165	3.689	1.355	4.915	1.214	5.519
	87	1.32	6.262	1.198	3.263	1.466	6.298	1.231	5.656
	88	1.283	5.351	1.248	3.926	1.113	5.328	1.172	5.626
	89	1.436	5.818	1.176	5.256	1.261	6.123	1.179	5.981
	90	1.407	5.754	1.055	4.548	1.273	5.8	1.289	5.919
	Mean	1.32633	5.98798	1.18431	4.0965	1.33149	5.62934	1.31382	5.81573
	s.d.	0.147405	0.776393	0.110833	0.68113	0.150251	0.633273	0.119036	0.691221
Fig. 2c
Uncropped images of immunoblots
Fig. 2d	Colocalization of PIF5 with PHYB of mCherry-PIF5/pif5-3 #8
	16°C						27°C
	Replicate 1						Replicate 1
	Nucleus name	Number of photobodies	Number of PIF foci	Co-localization of PIF5 with PHYB	Percentage Co-localization		Nucleus name	Number of photobodies	Number of PIF foci	Co-localization of PIF5 with PHYB	Percentage Co-localization
	1.2	1	1	1	100		1.1	3	3	3	100
	1.3	3	3	3	100		1.2	1	1	1	100
	1.5	3	3	3	100		1.3	2	2	2	100
	1.6	2	2	2	100		1.4	1	1	1	100
	1.7	2	2	2	100		1.5	1	1	1	100
	1.8	3	3	3	100		1.6	2	2	2	100
	1.1	5	5	5	100		1.1	1	1	1	100
	1.11	2	2	2	100		1.11	4	4	4	100
	1.13	5	5	5	100		2.1	1	1	1	100
							2.2	1	1	1	100
	Total	26	26	26	100		2.3	1	1	1	100
							2.4	2	2	2	100
	Replicate 2						2.8	5	5	5	100
	Nucleus name	Number of photobodies	Number of PIF foci	Co-localization of PIF5 with PHYB	Percentage Co-localization		2.12	2	2	2	100
	1.1	5	5	5	100		2.13	2	2	2	100
	1.3	4	4	4	100
	1.6	3	2	2	66.6667		Total	29	29	29	100
	Total	12	11	11	91.6667		Replicate 2
							Nucleus name	Number of photobodies	Number of PIF foci	Co-localization of PIF5 with PHYB	Percentage Co-localization
	Replicate 3						1.2	6	6	6	100
	Nucleus name	Number of photobodies	Number of PIF foci	Co-localization of PIF5 with PHYB	Percentage Co-localization		1.4	3	3	3	100
	1.1	2	2	2	100		1.6	3	3	3	100
	1.2	6	6	6	100		1.7	4	4	4	100
	1.4	2	2	2	100		1.9	3	3	3	100
	1.1	1	1	1	100		1.13	3	3	3	100
	1.12	3	3	3	100		1.14	4	4	4	100
	1.13	3	3	3	100		1.15	4	4	4	100
							1.16	3	3	3	100
	Total	17	17	17	100		2.1	4	4	4	100
							2.3	1	1	1	100
	Replicate 4						2.7	3	3	3	100
	Nucleus name	Number of photobodies	Number of PIF foci	Co-localization of PIF5 with PHYB	Percentage Co-localization		2.1	2	2	2	100
	1.1	2	2	2	100		2.11	2	2	2	100
	1.2	3	3	3	100		2.12	2	2	2	100
	1.6	7	7	7	100		2.13	1	1	1	100
	1.7	4	4	4	100		2.14	1	1	1	100
							2.9	5	5	5	100
	Total	16	16	16	100
							Total	21	21	21	100
	Average and s.d. of Co-localization of PIF5 and PHYB						Replicate 3
							Nucleus name	Number of photobodies	Number of PIF foci	Co-localization of PIF5 with PHYB	Percentage Co-localization
		Percentage Co-localization 16°C	Percentage Co-localization 27°C				1.3	4	4	4	100
	Replicate 1	100	100				1.6	1	1	1	100
	Replicate 2	91.6667	100				1.7	3	3	3	100
	Replicate 3	100	100				1.9	2	2	2	100
	Replicate 4	100					1.13	3	3	3	100
	Average	97.9167	100				1.14	2	2	2	100
	s.d.	4.16667	0				1.28	2	2	2	100
							1.26	3	3	3	100
	Unpaired t test						1.21	1	1	1	100
	p-value	0.4366
	p-value summary	ns					total	21	21	21	100
	Significantly different (P < 0.05)?	No
	One- or two-tailed P value?	Two-tailed
	t, df	t=0.8452, df=5

## Sheet: Figure 3
Source Data Figure 3
Fig. 3a													Fig. 3b	Quantification of protein levels
Uncropped images of immunoblots
Replicate 1 (uncropped images for Fig 3a)						Replicate 2				Replicate3			Repeat 1
														Actin	PHYB	PIF5	PHYB/Actin	PIF5/Actin	Normalized PHYB/Actin	Normalized PIF5/Actin
													Col-0_Dark	54.828	14.145	51.262	0.257989	0.93496	0.390806	0.931153
													phyB-9_Red	83.912	0	108.577	0	1.29394	0	1.28867
													Col-0_Red	63.547	2.189	57.98	0.0344469	0.912396	0.0521809	0.90868
													gPBC-25_Red	79.049	17.557	27.95	0.222103	0.353578	0.336446	0.352138
													gPBC-29_Red	69.844	110.769	94.848	1.58595	1.358	2.40243	1.35247
													PBC_Red	78.362	167.449	170.496	2.13686	2.17575	3.23697	2.16689
													pifq_Red	79.417	30.469	0	0.383658	0	0.581174	0
													Repeat 2
														Actin	PHYB	PIF5	PHYB/Actin	PIF5/Actin	Normalized PHYB/Actin	Normalized PIF5/Actin
													Col-0_Dark	83.537	6.226	59.915	0.0745298	0.717227	0.185712	0.675557
													phyB-9_Red	90.416	0	108.423	0	1.19916	0	1.12949
													Col-0_Red	91.382	2.141	83.397	0.0234291	0.91262	0.0583803	0.859597
													gPBC-25_Red	70.805	11.8	31.49	0.166655	0.444743	0.415268	0.418903
													gPBC-29_Red	87.003	59.932	162.242	0.68885	1.86479	1.71646	1.75644
													PBC_Red	84.215	127.498	193.126	1.51396	2.29325	3.77246	2.16001
													pifq_Red	66.923	22.875	0	0.341811	0	0.851718	0
													Repeat 3
														Actin	PHYB	PIF5	PHYB/Actin	PIF5/Actin	Normalized PHYB/Actin	Normalized PIF5/Actin
													Col-0_Dark	78.8	14.816	72.885	0.18802	0.924937	0.309249	0.714012
													phyB-9_Red	77.637	0	115.451	0	1.48706	0	1.14795
													Col-0_Red	74.781	2.07	60.399	0.0276808	0.807678	0.0455284	0.623493
													gPBC-25_Red	78.41	19.495	49.076	0.248629	0.62589	0.408935	0.48316
													gPBC-29_Red	66.072	85.283	155.641	1.29076	2.35563	2.12299	1.81844
													PBC_Red	69.958	146.353	200.546	2.09201	2.86666	3.44086	2.21294
													pifq_Red	68.59	28.042	0	0.408835	0	0.672436	0
													Two-way ANOVA
													PHYB
													Tukey's multiple comparisons test	Mean Diff.	95.00% CI of diff.	Below threshold?	Summary	Adjusted p-value
													phyB-9 vs. Col-0	-0.05203	-0.4709 to 0.3669	No	ns	0.9956
													phyB-9 vs. gPBC-25	-0.3869	-0.8058 to 0.03202	No	ns	0.0791
													phyB-9 vs. gPBC-29	-2.081	-2.500 to -1.662	Yes	****	<0.0001
													phyB-9 vs. PBC	-3.483	-3.902 to -3.065	Yes	****	<0.0001
													Col-0 vs. gPBC-25	-0.3349	-0.7538 to 0.08405	No	ns	0.1584
													Col-0 vs. gPBC-29	-2.029	-2.448 to -1.610	Yes	****	<0.0001
													Col-0 vs. PBC	-3.431	-3.850 to -3.012	Yes	****	<0.0001
													gPBC-25 vs. gPBC-29	-1.694	-2.113 to -1.275	Yes	****	<0.0001
													gPBC-25 vs. PBC	-3.097	-3.515 to -2.678	Yes	****	<0.0001
													gPBC-29 vs. PBC	-1.403	-1.822 to -0.9839	Yes	****	<0.0001
													PIF5
													Tukey's multiple comparisons test	Mean Diff.	95.00% CI of diff.	Below threshold?	Summary	Adjusted p-value
													phyB-9 vs. Col-0	0.3914	-0.02746 to 0.8104	No	ns	0.0742
													phyB-9 vs. gPBC-25	0.7706	0.3517 to 1.190	Yes	***	0.0002
													phyB-9 vs. gPBC-29	-0.4538	-0.8727 to -0.03484	Yes	*	0.0298
													phyB-9 vs. PBC	-0.9912	-1.410 to -0.5723	Yes	****	<0.0001
													Col-0 vs. gPBC-25	0.3792	-0.03972 to 0.7981	No	ns	0.088
													Col-0 vs. gPBC-29	-0.8452	-1.264 to -0.4263	Yes	****	<0.0001
													Col-0 vs. PBC	-1.383	-1.802 to -0.9638	Yes	****	<0.0001
													gPBC-25 vs. gPBC-29	-1.224	-1.643 to -0.8055	Yes	****	<0.0001
													gPBC-25 vs. PBC	-1.762	-2.181 to -1.343	Yes	****	<0.0001
													gPBC-29 vs. PBC	-0.5375	-0.9564 to -0.1186	Yes	**	0.0081
Fig. 3c	Quantification of RNA levels
	Raw Ct Values					Raw Ct Values
	Standard Curve	PP2A	PIF5	PHYB		Biological replicate 1					Biological replicate 2					Biological replicate 3
	STD-1/9	21.85	22.14	22.8				PP2A	PIF5	PHYB			PP2A	PIF5	PHYB			PP2A	PIF5	PHYB
	STD-1/9	21.87	22.19	22.38		phyB-9	Replicate 1	21.64	22.57	24.02	phyB-9	Replicate 1	22.27	24.37	24.99	phyB-9	Replicate 1	22.65	24.36	25.02
	STD-1/45	24.13	24.45	24.27			Replicate 2	21.59	22.57	24.04		Replicate 2	22.98	24.43	25.18		Replicate 2	22.69	24.41	25.17
	STD-1/45	24.14	24.71	24.76			Replicate 3	21.64	22.61	23.95		Replicate 3	22.7	24.44	25.03		Replicate 3	22.75	24.44	25.04
	STD-1/225	26.86	27.06	25.93		Col-0	Replicate 1	21.92	21.14	22.95	Col-0	Replicate 1	23.38	23.47	24.82	Col-0	Replicate 1	23.64	23.53	25.08
	STD-1/225	26.98	27.22	26.38			Replicate 2	21.79	21.08	22.93		Replicate 2	23.37	23.48	24.81		Replicate 2	23.57	23.61	25.02
	STD-1/1125	29.1	29.57	29.47			Replicate 3	21.72	21.14	23.13		Replicate 3	23.18	23.46	24.78		Replicate 3	23.65	23.65	25.01
	STD-1/1125	29.37	29.82	29.71		gPBC-25	Replicate 1	22.62	22.09	22.47	gPBC-25	Replicate 1	24.27	23.95	24.41	gPBC-25	Replicate 1	24.92	24.16	25.02
							Replicate 2	22.41	22.08	22.49		Replicate 2	24.29	23.97	24.58		Replicate 2	24.66	24.35	25.1
							Replicate 3	22.62	22.16	22.75		Replicate 3	24.17	23.96	24.46		Replicate 3	24.8	24.21	25.25
						gPBC-29	Replicate 1	24.63	23.93	23.11	gPBC-29	Replicate 1	24.09	24.23	22.45	gPBC-29	Replicate 1	25.58	25.87	24.72
							Replicate 2	24.7	23.88	23.06		Replicate 2	24.14	24.26	22.58		Replicate 2	25.45	25.88	24.6
							Replicate 3	24.71	23.93	23.06		Replicate 3	24.3	24.21	22.44		Replicate 3	25.43	25.89	24.58
						PBC	Replicate 1	23.12	22.73	18.92	PBC	Replicate 1	23.93	24.45	19.81	PBC	Replicate 1	26.64	26.71	22.28
							Replicate 2	23.14	22.76	19.04		Replicate 2	23.95	24.34	19.83		Replicate 2	26.62	26.6	22.28
							Replicate 3	23.2	22.81	18.95		Replicate 3	23.92	24.32	19.74		Replicate 3	26.73	26.69	22.17
						Normalized PHYB and PIF5 transcript levels relative to PP2A
						Biological replicate 1						Biological replicate 2				Biological replicate 3
									PHYB	PIF5				PHYB	PIF5				PHYB	PIF5
						phyB-9	Replicate 1		0.261864	0.660134	phyB-9	Replicate 1		0.251136	0.39873	phyB-9	Replicate 1		0.257934	0.421036
							Replicate 2		0.258167	0.660134		Replicate 2		0.219407	0.38371		Replicate 2		0.231845	0.407777
							Replicate 3		0.275225	0.643451		Replicate 3		0.244095	0.381263		Replicate 3		0.254292	0.400023
						Col-0	Replicate 1		0.631562	1.85804	Col-0	Replicate 1		0.441926	1.10602	Col-0	Replicate 1		0.449828	1.30333
							Replicate 2		0.640605	1.93077		Replicate 2		0.445078	1.09896		Replicate 2		0.46943	1.23829
							Replicate 3		0.555705	1.85804		Replicate 3		0.454672	1.11312		Replicate 3		0.472779	1.20699
						gPBC-25	Replicate 1		1.43456	1.63358	gPBC-25	Replicate 1		1.08468	1.49187	gPBC-25	Replicate 1		1.0025	1.85985
							Replicate 2		1.41431	1.64407		Replicate 2		0.961206	1.4729		Replicate 2		0.947077	1.64692
							Replicate 3		1.17564	1.56202		Replicate 3		1.0468	1.48236		Replicate 3		0.851286	1.80129
						gPBC-29	Replicate 1		3.62879	2.00632	gPBC-29	Replicate 1		4.17995	1.19308	gPBC-29	Replicate 1		1.948	0.977509
							Replicate 2		3.76009	2.07155		Replicate 2		3.81097	1.17039		Replicate 2		2.12147	0.971273
							Replicate 3		3.76009	2.00632		Replicate 3		4.20977	1.20845		Replicate 3		2.15185	0.965077
						PBC	Replicate 1		26.5111	1.60688	PBC	Replicate 1		23.3565	0.886565	PBC	Replicate 1		23.6841	1.22526
							Replicate 2		24.3434	1.57632		Replicate 2		23.0268	0.951221		Replicate 2		23.6841	1.31461
							Replicate 3		25.9517	1.52668		Replicate 3		24.5482	0.963474		Replicate 3		25.6104	1.24104
						Two-way ANOVA
						Tukey's multiple comparisons test	Mean Diff.	95.00% CI of diff.	Below threshold?	Summary	Adjusted p-value
						PHYB
						phyB-9 vs. Col-0	-0.2564	-1.549 to 1.036	No	ns	0.9745
						phyB-9 vs. gPBC-25	-0.8516	-2.144 to 0.4411	No	ns	0.3148
						phyB-9 vs. gPBC-29	-3.035	-4.328 to -1.743	Yes	****	<0.0001
						phyB-9 vs. PBC	-24.27	-25.57 to -22.98	Yes	****	<0.0001
						Col-0 vs. gPBC-25	-0.5952	-1.888 to 0.6975	No	ns	0.6481
						Col-0 vs. gPBC-29	-2.779	-4.071 to -1.486	Yes	****	<0.0001
						Col-0 vs. PBC	-24.02	-25.31 to -22.72	Yes	****	<0.0001
						gPBC-25 vs. gPBC-29	-2.184	-3.476 to -0.8910	Yes	***	0.0005
						gPBC-25 vs. PBC	-23.42	-24.71 to -22.13	Yes	****	<0.0001
						gPBC-29 vs. PBC	-21.24	-22.53 to -19.95	Yes	****	<0.0001
						PIF5
						phyB-9 vs. Col-0	-0.9286	-2.221 to 0.3641	No	ns	0.2389
						phyB-9 vs. gPBC-25	-1.138	-2.430 to 0.1550	No	ns	0.1016
						phyB-9 vs. gPBC-29	-0.9126	-2.205 to 0.3800	No	ns	0.2534
						phyB-9 vs. PBC	-0.7706	-2.063 to 0.5220	No	ns	0.4095
						Col-0 vs. gPBC-25	-0.209	-1.502 to 1.084	No	ns	0.988
						Col-0 vs. gPBC-29	0.01596	-1.277 to 1.309	No	ns	>0.9999
						Col-0 vs. PBC	0.1579	-1.135 to 1.451	No	ns	0.9959
						gPBC-25 vs. gPBC-29	0.225	-1.068 to 1.518	No	ns	0.9842
						gPBC-25 vs. PBC	0.367	-0.9257 to 1.660	No	ns	0.9116
						gPBC-29 vs. PBC	0.142	-1.151 to 1.435	No	ns	0.9973
Fig. 3d	Uncropped images of immunoblots
Fig. 3e	Relative PIF5 Levels
				Relative PIF5 levels/actin	Relative PIF5 levels/ 0min	SD
	Col-0	0 min	Replicate 1	0.461971	0.994247	0.071576
			Replicate 2	0.506646	1.0904
			Replicate 3	0.425315	0.915356
		30 min	Replicate 1	0.397721	0.855969	0.147213
			Replicate 2	0.351225	0.755901
			Replicate 3	0.263051	0.566134
		60 min	Replicate 1	0.089021	0.19159	0.0388832
			Replicate 2	0.0706681	0.152091
			Replicate 3	0.1068	0.229854
	gPBC-25	0 min	Replicate 1	0.395279	1.02614	0.0899873
			Replicate 2	0.413721	1.07402
			Replicate 3	0.346624	0.899836
		30 min	Replicate 1	0.0505858	0.131321	0.0532847
			Replicate 2	0.0907941	0.235702
			Replicate 3	0.0635219	0.164903
		60 min	Replicate 1	0.0360775	0.0936571	0.0192196
			Replicate 2	0.0359888	0.0934269
			Replicate 3	0.02321	0.0602532
	PBC	0 min	Replicate 1	2.44059	0.926928	0.0746731
			Replicate 2	2.62481	0.996895
			Replicate 3	2.83356	1.07618
		30 min	Replicate 1	2.34516	0.890684	0.0389886
			Replicate 2	2.16128	0.820847
			Replicate 3	2.33232	0.885806
		60 min	Replicate 1	2.19937	0.835313	0.0154013
			Replicate 2	2.11991	0.805132
			Replicate 3	2.1456	0.814889

## Sheet: Figure 4
Source data Figure 4
Fig. 4b	Hypocotyl length Measurements (mm)
		16°C			27°C				Tukey's multiple comparisons test	Mean Diff.	95.00% CI of diff.	Below threshold?	Summary	Adjusted p-value
		PBC	mCherry-PIF5/PBC #1	mCherry-PIF5/PBC #9	PBC	mCherry-PIF5/PBC #1	mCherry-PIF5/PBC #9		PBC 16°C vs. mCherry-PIF5/PBC #1 16°C	-0.6577	-0.8070 to -0.5084	Yes	****	<0.0001
	1	1.08	3.451	1.529	1.401	2.31	1.961		PBC 16°C vs. mCherry-PIF5/PBC 16°C	-0.648	-0.7727 to -0.5234	Yes	****	<0.0001
	2	0.734	1.767	1.605	1.563	2.387	2.669		mCherry-PIF5/PBC #1 16°C vs. PmCherry-PIF5/PBC #9 16°C	0.009679	-0.1345 to 0.1538	No	ns	0.9863
	3	1.016	2.268	1.799	1.383	1.774	2.218		PBC 27°C vs. mCherry-PIF5/PBC #1 27°C	-1.069	-1.319 to -0.8179	Yes	****	<0.0001
	4	1.346	1.564	1.773	1.12	2.139	2.311		PBC 27°C vs. mCherry-PIF5/PBC #9 27°C	-1.139	-1.364 to -0.9148	Yes	****	<0.0001
	5	1.008	2.569	1.877	1.218	2.112	2.185		mCherry-PIF5/PBC #1 27°C vs. mCherry-PIF5/PBC #9 27°C	-0.07067	-0.3237 to 0.1823	No	ns	0.7852
	6	1.252	1.381	1.662	1.014	3.457	1.493
	7	1.16	1.56	1.405	1.374	1.884	2.171
	8	0.933	1.62	1.769	1.228	3.02	1.869
	9	1.206	1.244	1.926	1.238	3.699	3.412
	10	0.916	1.47	1.468	1.447	2.818	2.216
	11	1.057	1.579	1.745	1.29	2.691	2.977
	12	1.324	1.705	1.425	1.421	2.152	3.138
	13	0.809	1.228	1.891	1.107	2.213	2.314
	14	0.919	1.299	1.93	1.882	1.942	1.799
	15	1.176	1.599	1.57	1.382	2.358	2.071
	16	0.833	1.492	1.707	1.602	2.628	2.148
	17	1.104	1.407	1.285	1.25	1.828	2.125
	18	0.836	1.599	1.714	1.323	1.785	2.434
	19	1.017	1.332	1.657	1.179	2.223	1.866
	20	1.046	1.295	1.593	1.218	2.397	3.768
	21	0.821	1.322	1.558	1.354	2.149	2.313
	22	1.064	1.282	1.561	1.398	1.777	1.9
	23	1.179	3.251	1.535	1.352	2.536	1.95
	24	1.068	3.509	1.405	1.307	2.718	2.219
	25	1.065	1.516	1.524	1.113	2.524	2.281
	26	1.011	1.583	1.941	1.422	3.222	2.837
	27	1.071	1.514	2.272	1.095	2.883	2.477
	28	0.844	1.395	1.447	1.575	1.684	2.591
	29	1.037	1.519	1.828	1.189	2.572	3.667
	30	1.367	1.381	1.572	1.43		3.223
	31	1.328	1.806	1.3	1.236		2.001
	32	0.999	1.3	1.697	1.5		2.093
	33	1.217	1.453	1.558	1.081		2.196
	34	1.086	1.504	1.601	1.621		3.49
	35	0.949	1.656	1.547	1.717		2.413
	36	1.052	1.18	1.853	1.435		3.696
	37	1.447	2.124	1.64	1.175		2.955
	38	1.267	1.411	1.63	1.076		2.53
	39	1.063	3.048	1.655	1.479		2.553
	40	1.31	2.425	1.783	1.838		2.453
	41	1.091	1.477	2.937	1.006		2.763
	42	1.461	2.077	1.542	1.103		1.985
	43	1.232	1.278	1.78	1.481		2.926
	44	1.188	2.499	1.643	1.612
	45	1.433	2.611	1.59	1.114
	46	1.213	1.722	2.085
	47	1.192	1.917	1.893
	48	1.303	1.886	1.776
	49	0.973	2.29	1.588
	50	1.101	1.636	1.296
	51	1.168	1.747	1.648
	52	1.034	1.648	1.805
	53	1.152		1.59
	54	1.003		1.644
	55	0.902		1.458
	56	1.086		1.183
	57	1.25		1.952
	58	1.314		1.928
	59	1.181		1.764
	60	1.063		2.831
	61	1.088		2.51
	62	1.045		2.325
	63	1.181		1.959
	64	1.108		1.833
	65	0.934		1.603
	66	1.22		2.389
	67	1.36		1.5
	68	1.313		2.801
	69	1.184		1.911
	70	1.203		1.733
	71	1.141		1.383
	72	1.42		1.862
	73	1.114		1.915
	74	1.129		1.622
	75	1.134		2.155
	76	1.028		1.715
	77	1.236		1.782
	78	1.241		1.55
	79	1.362		2.157
	80	1.18		1.899
	81	0.95		1.712
	82	0.814		1.533
	83	0.988		1.892
	84	1.278		1.807
	85			1.724
	86			2.117
	87			2
	88			2.022
	89			1.804
	90			1.932
	91			1.6
	92			1.745
	93			3.11
	94			1.617
	95			1.781
	96			1.582
	97			1.913
	98			1.4
	99			1.57
	100			1.734
	101			1.341
	102			1.541
	Mean	1.11914	1.77685	1.76717	1.34109	2.40972	2.4804
	s.d.	0.161879	0.574413	0.333485	0.210885	0.513992	0.557599
Fig. 4c	Uncropped images of immunoblots
Fig 4e	Colocalization of PIF5 with PHYB mCherry-PIF5/PBC #9
	16°C						27°C
	Nucleus name	Number of Photobodies	Number of PIF5 foci	Number of PIF5 co-localized with PHYB	Co-localization Percentage %		Nucleus name	Number of Photobodies	Number of PIF5 foci	Number of PIF5 co-localized with PHYB	Co-localization Percentage %		Percentage Co-localization per Seedling
	1.1	4	4	4	100		1.1	4	4	4	100			16°C	27°C
	1.2	5	5	5	100		1.2	3	3	3	100		1	100	100
	1.4	6	6	6	100		1.3	4	4	4	100		2	100	100
	1.5	4	4	4	100		1.5	3	3	3	100		3	100	100
	1.6	5	5	5	100		1.6	3	3	3	100		4	100	100
	1.7	5	5	5	100		1.7	4	4	4	100		5	100	100
	1.8	4	4	4	100		1.8	3	3	3	100		6	100	100
	1.9	5	5	5	100		1.9	3	3	3	100		7	100	100
	1.11	6	6	6	100		2.1	3	3	3	100		8	100
	2.1	5	5	5	100		2.2	1	1	1	100		9	100
	2.2	4	4	4	100		2.3	3	3	3	100
	2.3	5	5	5	100		2.4	2	2	2	100		Average	100	100
	2.4	3	3	3	100		2.5	2	2	2	100		s.d.	0	0
	2.5	2	2	2	100		2.6	2	2	2	100
	2.6	5	5	5	100		2.7	2	2	2	100
	2.7	6	6	6	100		2.8	4	4	4	100
	2.8	7	7	7	100		2.9	3	3	3	100
	2.9	8	8	8	100		3.1	4	4	4	100
	2.1	5	5	5	100		3.3	2	2	2	100
	2.11	3	3	3	100		3.4	2	2	2	100
	3.1	6	6	6	100		3.5	3	3	3	100
	3.3	5	5	5	100		3.7	3	3	3	100
	3.4	5	5	5	100		3.8	3	3	3	100
	3.5	4	4	4	100		3.9	3	3	3	100
	3.6	4	4	4	100		3.1	3	3	3	100
	3.1	4	4	4	100		4.1	5	5	5	100
	3.11	4	4	4	100		4.2	4	4	4	100
	4.1	4	4	4	100		4.3	5	5	5	100
	4.2	6	6	6	100		4.4	3	3	3	100
	4.3	5	5	5	100		4.5	4	4	4	100
	4.4	5	5	5	100		4.6	6	6	6	100
	4.5	5	5	5	100		4.7	2	2	2	100
	4.6	4	5	5	100		4.8	3	3	3	100
	4.8	5	5	5	100		4.9	4	4	4	100
	4.1	5	5	5	100		4.1	2	2	2	100
	4.11	4	4	4	100		5.1	6	6	6	100
	5.1	6	6	6	100		5.2	3	3	3	100
	5.5	5	5	5	100		5.3	3	3	3	100
	5.7	4	4	4	100		5.4	2	2	2	100
	5.2	3	3	3	100		5.5	5	5	5	100
	5.11	5	5	5	100		5.6	4	4	4	100
	5.3	3	3	3	100		5.7	6	6	6	100
	5.13	4	4	4	100		5.8	4	4	4	100
	5.12	5	5	5	100		6.1	3	3	3	100
	5.9	6	6	6	100		6.2	4	4	4	100
	6.11	4	4	4	100		6.3	4	4	4	100
	6.6	5	5	5	100		6.4	4	4	4	100
	6.12	4	4	4	100		6.5	5	5	5	100
	6.7	4	4	4	100		6.6	3	3	3	100
	6.4	4	4	4	100		6.8	5	5	5	100
	6.5	5	5	5	100		6.9	2	2	2	100
	6.3	6	6	6	100		6.1	2	2	2	100
	6.2	5	5	5	100		6.11	3	3	3	100
	6.8	6	5	5	100		7.1	5	5	5	100
	6.9	2	2	2	100		7.2	3	3	3	100
	7.1	6	6	6	100		7.3	4	4	4	100
	7.1	8	8	8	100		7.4	3	3	3	100
	7.2	5	5	5	100		7.5	5	5	5	100
	7.3	5	5	5	100		7.6	2	2	2	100
	7.5	6	6	6	100		7.7	4	4	4	100
	7.8	5	5	5	100		7.8	4	4	4	100
	7.7	5	5	5	100		7.9	3	3	3	100
	7.9	5	5	5	100		7.1	4	4	4	100
	8.1	4	4	4	100		8.1	2	2	2	100
	8.2	5	5	5	100		8.2	3	3	3	100
	8.3	4	4	4	100		8.3	1	1	1	100
	8.4	6	6	6	100		8.4	2	2	2	100
	8.1	5	5	5	100		8.5	3	3	3	100
	8.5	5	5	5	100		8.6	3	3	3	100
	8.6	4	4	4	100		8.7	3	3	3	100
	8.7	2	2	2	100		8.8	3	3	3	100
	8.9	4	4	4	100		8.9	4	4	4	100
	9.1	9	9	9	100		8.1	4	4	4	100
	9.1	7	7	7	100
	9.2	5	5	5	100
	9.3	6	6	6	100
	9.4	5	5	5	100
	9.5	2	2	2	100
	9.7	4	4	4	100
	9.6	3	3	3	100
	9.8	5	5	5	100
Fig. 4g	Uncropped images of immunoblots
Fig. 4h	Relative mCherry-PIF5 level
				Relative mCherry-PIF5 levels/actin	Relative mCherry-PIF5 levels/ 0min	s.d.
	mCherry-PIF5/pif5-3	0 min	Replicate 1	0.77	1.25714	0.320315
			Replicate 2	0.74	1.20816
			Replicate 3	0.34	0.555102
			Replicate 4	0.6	0.979592
		5 min	Replicate 1	0.21	0.342857	0.238837
			Replicate 2	0.42	0.685714
			Replicate 3	0.18	0.293878
			Replicate 4	0.47	0.767347
		10 min	Replicate 1	0.2	0.326531	0.255507
			Replicate 2	0.48	0.783673
			Replicate 3	0.27	0.440816
			Replicate 4	0.52	0.84898
		15 min	Replicate 1	0.12	0.195918	0.210511
			Replicate 2	0.3	0.489796
			Replicate 3	0.24	0.391837
			Replicate 4	0.43	0.702041
	mCherry-PIF5/PBC	0 min	Replicate 1	2.17	1.04704	0.139086
			Replicate 2	1.67	0.80579
			Replicate 3	2.35	1.1339
			Replicate 4	2.1	1.01327
		5 min	Replicate 1	2.02	0.974668	0.100626
			Replicate 2	2	0.965018
			Replicate 3	2.25	1.08565
			Replicate 4	1.74	0.839566
		10 min	Replicate 1	1.1	0.53076	0.0499888
			Replicate 2	1.11	0.535585
			Replicate 3	1.26	0.607961
			Replicate 4	1.01	0.487334
		15 min	Replicate 1	1.4	0.675513	0.10246
			Replicate 2	1	0.482509
			Replicate 3	0.97	0.468034
			Replicate 4	0.96	0.463209

## Sheet: Figure 5
Source data Figure 5
Fig. 5b	Hypocotyl length Measurements (mm)
		Col-0		PBC		mCherry-PIF5/PBC			Unpaired t test
		0.5Rc	10Rc	0.5Rc	10Rc	0.5Rc	10Rc		Col-0 0.5Rc vs. Col-0 10Rc
	1	3.18	4.41	1	1.52	1.64	2.8		p-value	<0.0001
	2	3.18	4.44	0.81	1.29	1.73	3.02		p-value summary	****
	3	3.21	4.51	0.93	1.38	1.98	3.04		Significantly different (P < 0.05)?	Yes
	4	3.34	4.52	1.05	1.2	2.15	3.05		One- or two-tailed P value?	Two-tailed
	5	3.36	4.78	1.03	1.37	1.41	3.13		t, df	t=20.56, df=178
	6	3.36	4.82	1.07	1.18	1.57	3.16
	7	3.37	4.94	1.19	1.05	1.89	3.17		Unpaired t test
	8	3.38	4.98	1.24	1.17	2.21	3.18		PBC 0.5Rc vs. PBC 10Rc
	9	3.39	5.01	1.17	1.25	1.62	3.25		p-value	<0.0001
	10	3.4	5.05	1.15	1.24	1.71	3.4		p-value summary	****
	11	3.41	5.11	1.16	1.17	1.7	3.45		Significantly different (P < 0.05)?	Yes
	12	3.45	5.13	0.97	1.28	1.67	3.46		One- or two-tailed P value?	Two-tailed
	13	3.51	5.18	1.12	1.12	1.73	3.46		t, df	t=13.70, df=178
	14	3.56	5.19	1.1	1.24	1.79	3.49
	15	3.6	5.24	1.16	1.48	1.66	3.53		Unpaired t test
	16	3.62	5.26	0.96	1.17	1.6	3.56		mCherry-PIF5/PBC 0.5Rc vs. mCherry-PIF5/PBC 10Rc
	17	3.63	5.27	1.04	1.31	1.75	3.57		p-value	<0.0001
	18	3.66	5.27	1.04	1.41	1.63	3.59		p-value summary	****
	19	3.67	5.33	1.06	1.15	2.21	3.6		Significantly different (P < 0.05)?	Yes
	20	3.67	5.36	1.09	1.24	2.08	3.61		One- or two-tailed P value?	Two-tailed
	21	3.68	5.4	1.19	1.38	1.84	3.63		t, df	t=30.34, df=178
	22	3.69	5.41	1.17	1.2	1.85	3.64
	23	3.7	5.42	1.14	0.95	1.79	3.64
	24	3.7	5.43	1.14	1.19	1.89	3.72
	25	3.71	5.45	0.95	1.22	1.42	3.72
	26	3.72	5.47	1.14	1.33	1.61	3.74
	27	3.72	5.5	1.15	1.24	1.91	3.76
	28	3.72	5.54	0.91	1.15	2.07	3.77
	29	3.72	5.57	1.08	1.25	3.04	3.81
	30	3.74	5.62	1.02	1.33	1.87	3.83
	31	3.8	5.65	0.99	1.36	2	3.84
	32	3.8	5.65	1.03	1.37	3.02	3.85
	33	3.84	5.65	0.9	1.4	1.66	3.86
	34	3.85	5.66	0.77	1.45	1.85	3.89
	35	3.86	5.69	0.92	1.38	1.82	3.89
	36	3.87	5.71	1.24	1.26	1.82	3.91
	37	3.89	5.71	1.09	1.24	1.82	3.99
	38	3.89	5.72	1.08	1.34	1.49	4.01
	39	3.9	5.74	1.13	1.37	1.97	4.05
	40	3.9	5.75	0.85	1.22	1.62	4.1
	41	3.92	5.76	1.1	1.31	1.99	4.11
	42	3.93	5.78	1	1.34	1.99	4.15
	43	3.96	5.8	1.08	1.25	1.89	4.17
	44	3.97	5.82	1.04	1.08	1.97	4.18
	45	3.99	5.83	1.05	1.41	1.88	4.19
	46	4	5.83	1.11	1.16	2.2	4.19
	47	4	5.84	0.92	1.35	1.73	4.21
	48	4.01	5.87	1.03	1.39	1.97	4.23
	49	4.02	5.9	1.1	1.52	1.81	4.25
	50	4.03	5.92	1.06	1.24	1.76	4.4
	51	4.03	5.92	0.84	1.33	1.72	4.42
	52	4.04	5.94	0.93	1.41	1.67	4.46
	53	4.11	5.98	1.1	1.49	1.54	4.49
	54	4.11	5.99	1.08	1.31	1.46	4.51
	55	4.11	5.99	1.08	1.36	1.79	4.56
	56	4.11	6.04	1.03	1.29	2.29	4.57
	57	4.14	6.04	1.44	1.29	1.85	4.58
	58	4.14	6.07	1.14	1.32	1.79	4.58
	59	4.17	6.22	1.15	1.2	1.88	4.61
	60	4.17	6.25	1.03	1.08	2.32	4.67
	61	4.27	6.28	1.06	1.11	1.55	4.68
	62	4.28	6.29	1.03	1.25	1.43	4.68
	63	4.29	6.33	1.09	1.19	1.43	4.72
	64	4.29	6.35	0.86	1.28	1.51	4.73
	65	4.31	6.39	1.1	1.27	1.75	4.73
	66	4.32	6.4	1.1	1.26	1.58	4.74
	67	4.33	6.42	0.98	1.27	1.82	4.77
	68	4.39	6.43	0.97	1.42	1.82	4.77
	69	4.41	6.46	1.04	1.27	1.95	4.79
	70	4.46	6.47	0.96	1.18	1.49	4.81
	71	4.49	6.47	1.07	1.31	1.67	4.83
	72	4.55	6.49	0.97	1.36	1.58	4.85
	73	4.6	6.49	1.07	1.4	1.81	4.96
	74	4.63	6.51	0.94	1.13	1.57	5.01
	75	4.65	6.51	0.95	1.27	1.83	5.02
	76	4.67	6.56	1.13	1.42	1.96	5.08
	77	4.73	6.75	1.04	1.23	1.47	5.14
	78	4.8	6.78	0.93	1.29	1.93	5.15
	79	4.83	6.79	1.13	1.53	1.77	5.17
	80	4.83	6.82	1.21	1.2	1.92	5.17
	81	4.85	6.83	1.25	1.34	1.92	5.19
	82	4.92	6.89	1.28	1.43	1.91	5.25
	83	4.93	6.91	0.92	1.46	1.68	5.26
	84	4.93	6.92	1.07	1.5	1.83	5.34
	85	4.94	6.93	1.01	1.12	1.78	5.34
	86	4.94	6.95	1.01	1.16	1.62	5.4
	87	4.96	6.96	1.17	1.52	1.65	5.45
	88	4.99	6.98	1.03	1.33	1.82	5.54
	89	5.21	7.03	1.17	1.34	1.71	5.59
	90	5.25	7.05	1.22	1.37	1.32	5.6
	Mean	4.06289	5.88633	1.05889	1.291	1.80744	4.24956
	s.d.	0.511996	0.667534	0.110285	0.116947	0.27541	0.712094
Fig. 5d	Photobody Diameter (µm)
		mCherry-PIF5/PBC
		10Rc	0.5Rc
	1	0.413333	0.221667
	2	0.646	0.273333
	3	0.495	0.223333
	4	0.510667	0.285
	5	0.586667	0.28
	6	0.618333	0.293
	7	0.557333	0.185
	8	0.55	0.364
	9	0.59	0.1375
	10	0.57	0.322
	11	0.675	0.232667
	12	0.53	0.189167
	13	0.53	0.201667
	14	0.438333	0.34
	15	0.52	0.265
	16	0.509	0.214167
	17	0.54	0.104
	18	0.577333	0.125
	19	0.398333	0.2095
	20	0.578333	0.193
	21	0.621	0.25
	22	0.59	0.29
	23	0.502	0.1225
	24	0.665	0.195
	25	0.478333	0.289
	26	0.637	0.289333
	27	0.75	0.236667
	28	0.6	0.113333
	29	0.415	0.375
	30	0.79	0.423333
	31	0.86	0.34
	32	0.651667	0.345
	33	0.52	0.3
	34	0.619	0.206667
	35	0.555	0.218
	36	0.55	0.0883333
	37	0.568333	0.322
	38	0.6	0.26
	39	0.63	0.1825
	40	0.546667	0.351
	41	0.571667	0.25
	42	0.593333	0.120833
	43	0.458	0.321333
	44	0.448	0.388
	45	0.553333	0.323333
	46	0.545	0.25
	47	0.488333	0.111667
	48	0.5985	0.0853333
	49	0.347333	0.2975
	50	0.572	0.281667
	51	0.606667	0.214667
	52	0.661	0.201667
	53	0.465333	0.2475
	54		0.248
	55		0.168
	56		0.315
	57		0.216667
	58		0.456667
	59		0.263
	60		0.311667
	61		0.39
	62		0.345
	63		0.37
	64		0.205
	65		0.141
	66		0.229167
	67		0.433
	68		0.421333
	69		0.365
	70		0.291667		Unpaired t test
	71		0.208333		p-value	<0.0001
	72		0.353333		p-value summary	****
					Significantly different (P < 0.05)?	Yes
	Mean	0.563984	0.259472		One- or two-tailed P value?	Two-tailed
	s.d.	0.0932873	0.0884304		t, df	t=18.59, df=123
Fig. 5e	Co-localization of mCherry-PIF5 with Photobodies per nucleus							Fig. 5f	Uncropped images of immunoblots
																										Fig. 5g	Uncropped images of immunoblots
	Nucleus name	Number of PHYB photodies	Number of PIF5 foci	Number of PIF5 co-localized with PHYB	Ratio	Percentage (%)
	1.1	11	6	6	0.545455	54.5455
	1.2	15	6	6	0.4	40
	1.3	4	4	4	1	100
	1.4	9	6	6	0.666667	66.6667
	1.5	11	6	6	0.545455	54.5455
	1.6	9	4	4	0.444444	44.4444
	1.8	7	4	4	0.571429	57.1429
	1.9	3	3	3	1	100
	1.1	10	3	3	0.3	30
	1.11	10	1	1	0.1	10
	2.1	6	6	6	1	100
	2.2	7	7	7	1	100
	2.3	9	8	8	0.888889	88.8889
	2.4	10	9	9	0.9	90
	2.5	8	8	8	1	100
	2.6	9	8	8	0.888889	88.8889
	2.7	5	5	5	1	100
	2.8	8	5	5	0.625	62.5
	2.9	9	8	8	0.888889	88.8889
	2.1	5	4	4	0.8	80
	2.11	13	10	10	0.769231	76.9231
	3.1	10	4	4	0.4	40
	3.2	4	4	4	1	100
	3.3	10	10	10	1	100
	3.4	8	8	8	1	100
	3.5	10	8	8	0.8	80
	3.6	5	5	5	1	100
	3.7	11	9	9	0.818182	81.8182
	3.8	12	10	10	0.833333	83.3333
	3.1	5	2	2	0.4	40
	Mean					75.2862
	s.d.					25.9049
Fig. 5h-i	FRAP of PHYB-CFP and mCherry-PIF5 in mCherry-PIF5/PBC
Raw data mCherry-PIF5/PBC		Rc 10 µmol m-2 s-1
	Replicate 1
		1			2			3			4			5			6			7			8			9			10			11
	Time (s)	Intensity Sum PHYB-CFP	Intensity Sum mCherry-PIF5	Time (s)	Intensity Sum PHYB-CFP	Intensity Sum mCherry-PIF5	Time (s)	Intensity Sum PHYB-CFP	Intensity Sum mCherry-PIF5	Time (s)	Intensity Sum PHYB-CFP	Intensity Sum mCherry-PIF5	Time (s)	Intensity Sum PHYB-CFP	Intensity Sum mCherry-PIF5	Time (s)	Intensity Sum PHYB-CFP	Intensity Sum mCherry-PIF5	Time (s)	Intensity Sum PHYB-CFP	Intensity Sum mCherry-PIF5	Time (s)	Intensity Sum PHYB-CFP	Intensity Sum mCherry-PIF5	Time (s)	Intensity Sum PHYB-CFP	Intensity Sum mCherry-PIF5	Time (s)	Intensity Sum PHYB-CFP	Intensity Sum mCherry-PIF5	Time (s)	Intensity Sum PHYB-CFP	Intensity Sum mCherry-PIF5
	0	219127	629540	0	376250	919875	0	198379	571192	0	352479	1226911	0	608567	819537	0	182834	1095709	0	260945	1595038	0	330824	523366	0	304674	706352	0	293122	787233	0	404836	1701686
	9.54655	111785	228085	10.3336	189477	373646	7.90745	131682	220079	9.24453	155461	356097	9.41254	287548	339225	8.25247	99127	435353	8.39448	147519	581178	7.86945	191057	198624	7.95445	172354	230521	8.37348	173530	430057	8.50149	210263	653311
	13.7758	112187	235629	15.1779	187585	380572	12.2337	125988	241251	13.5608	154256	349574	13.7078	283866	378657	12.0237	108772	475131	12.1437	159636	626676	12.0387	207584	252994	12.0107	170840	288800	12.0647	170004	508781	12.2257	211117	735829
	18.118	117494	230083	19.5421	182105	412946	18.012	136279	258365	18.046	163887	395056	18.054	291078	435679	17.997	109710	581847	18.026	167536	724171	18.03	197589	233012	18.009	183216	326782	18.009	166279	552210	18.004	215161	788142
	24.0204	118954	258414	24.0074	192661	373635	24.0374	142474	290152	24.0564	158834	444520	23.9884	294681	395725	24.0294	103696	606739	24.0004	182557	772110	23.9994	200247	237624	23.9974	175821	328320	23.9824	181980	647596	23.9784	212438	819291
	29.9977	112486	232186	30.0477	205556	412911	30.0197	143704	280702	30.0047	177778	472323	29.9687	312153	435531	30.0167	108813	637418	30.0417	174165	804711	30.0167	205806	236652	30.0267	183490	357144	30.0087	177009	619655	30.0237	228823	812809
	36.0121	116455	232152	35.9911	194318	439472	35.9981	132901	312210	36.0311	147398	473428	36.0121	338239	460621	35.9981	114888	616692	36.0421	177148	788997	36.0081	219025	248045	36.0051	180901	380876	35.9461	189297	667433	36.0221	239175	813190
	42.0054	114967	235610	42.0494	199014	418927	41.9934	134010	350103	42.0094	152897	427142	42.0194	335305	548707	41.9814	107446	705532	42.0224	186727	770118	42.0294	240566	252124	42.0084	190276	399780	41.9804	182752	672704	42.0124	246205	892520
	47.9937	117354	251489	48.0417	201585	401435	47.9447	135510	366812	48.0307	157413	468493	48.0007	335047	550212	48.0127	112270	708621	47.9897	182847	845076	48.0147	233003	266003	48.0207	176204	404355	47.9607	200259	697140	47.9677	236738	917251
	53.9651	116727	252376	54.0221	208481	413947	53.9881	143052	344202	54.0311	178181	478190	54.0361	341646	523422	54.0111	106226	677282	54.0231	191317	878365	54.0431	239814	300355	54.0341	187287	398590	53.9951	203371	718329	54.0241	250219	959999
	59.9614	112878	258549	59.9934	221992	432570	59.9794	140913	381066	60.0194	169490	524331	60.0154	315814	535585	60.0594	113954	739791	60.0014	192341	904765	60.0194	237216	281015	60.0144	189046	457484	59.9794	195718	632100	60.0094	250034	960821
	65.9868	107473	235457	65.9948	216396	425262	65.9798	137454	371820	66.0118	167027	480585	66.0178	295005	510706	66.0098	114138	731155	66.0398	190723	986903	65.9468	255562	290099	65.9958	185438	488841	65.9658	195511	701463	65.9958	270873	1012839
	71.9931	115872	263196	72.0271	216650	442198	72.0271	135809	362212	72.0371	164390	471699	71.9971	324528	591233	72.0411	101784	739900	72.0371	196188	969331	72.0021	256287	305524	71.9801	168809	436900	71.9781	221039	788890	72.0071	256701	1016940
	78.0115	108608	253750	78.0165	205065	446152	78.0235	131862	405796	78.0425	150064	506983	77.9765	301044	573396	78.0315	116164	750376	77.9935	191367	1013381	77.9685	248241	302576	77.9965	165752	412763	77.9655	220088	761379	77.9975	265644	1115217
	83.9698	106485	265110	83.9898	202687	423325	84.0038	150613	404700	84.0538	158987	452882	84.0308	335773	617485	84.0428	104495	801293	83.9768	203244	1010089	83.9548	271645	295175	84.0078	187447	455977	84.0258	216945	742639	84.0178	272255	1047912
	90.0081	104137	294753	90.0201	204214	433380	89.9911	135344	413085	90.0161	123467	439457	90.0241	345744	582305	90.0221	115462	810776	89.9831	188098	1053108	90.0231	278506	308314	89.9991	175860	477087	90.0412	208988	752573	89.9951	251334	1093104
	96.0325	114399	248691	96.0155	201660	438632	96.0225	139230	421535	96.0045	171120	492445	96.0015	326472	599931	96.0105	105574	756083	96.0215	195267	1037429	96.0005	271678	294862	95.9825	168749	475299	95.9935	222740	810866	96.0265	273727	1003617
	102.014	104980	235553	101.999	200284	424000	101.974	146454	444352	102.03	150584	497236	102.029	318192	531328	102.042	98340	752785	102.008	190021	1029737	101.999	265767	346095	101.983	165265	443275	102.016	210132	688400	102.01	256931	1024961
	107.996	103967	228471	107.989	211154	442611	107.999	143580	444202	108.007	152910	504315	108.011	313494	532050	108.036	120342	823937	108.011	203088	1063736	108.028	269793	349990	108.002	156187	455657	107.997	183674	655095	107.986	253319	954450
	113.987	102074	263441	113.981	214522	452124	113.964	146904	467133	114.029	149491	439252	114.006	344104	574216	114.039	101184	766507	113.989	193888	1155229	114.001	248853	332845	113.986	153466	477702	114.029	186358	650605	114.042	239502	1034288
	Replicate 2
		1			2			3			4			5			6
	Time (s)	Intensity Sum PHYB-CFP	Intensity Sum mCherry-PIF5	Time (s)	Intensity Sum PHYB-CFP	Intensity Sum mCherry-PIF5	Time (s)	Intensity Sum PHYB-CFP	Intensity Sum mCherry-PIF5	Time (s)	Intensity Sum PHYB-CFP	Intensity Sum mCherry-PIF5	Time (s)	Intensity Sum PHYB-CFP	Intensity Sum mCherry-PIF5	Time (s)	Intensity Sum PHYB-CFP	Intensity Sum mCherry-PIF5
	0	259289	789197	0	440288	601347	0	358249	732199	0	234679	392590	0	351520	1043211	0	388181	538086
	7.62444	106879	292147	10.6246	177829	290648	9.82856	154321	320623	8.84351	116966	157286	9.28453	149174	483478	9.74056	167238	257057
	12.0537	110785	343361	15.4299	181669	312524	14.1878	171399	431184	13.2428	120253	189390	13.6108	134769	506561	14.0638	170369	288173
	18.052	119817	358119	19.7501	188538	344932	18.5541	170651	412084	17.996	122918	203510	18.038	150957	533888	18.3881	190453	293454
	24.0074	120072	369973	24.0774	198284	368413	24.0564	169303	492338	23.9954	125061	234007	24.0194	136860	558869	24.0554	184851	315855
	30.0037	115827	408926	30.0057	204958	351600	30.0317	181103	492340	30.0437	138888	246193	29.9907	140850	538750	29.9987	199124	341722
	35.9801	118170	388220	36.0491	201301	402405	36.0561	170645	554491	35.9811	145150	262220	36.0171	154215	574669	35.9831	201381	331366
	42.0014	124551	450684	42.0254	204558	386873	42.0434	169599	512115	41.9824	133542	280765	42.0164	148532	602029	42.0104	202805	363074
	47.9977	129839	448350	48.0527	205163	390734	48.0657	170098	505418	47.9637	139532	282459	48.0017	157603	569409	48.0297	188916	323662
	54.0411	124090	475519	54.0291	202486	408343	54.0681	175402	507656	54.0051	143439	297115	53.9871	148692	594125	54.0061	182562	354547
	60.0284	127379	434196	60.0524	197921	366884	60.0014	166135	521129	60.0094	146170	301767	60.0114	154849	648900	60.0044	199574	388926
	66.0448	118161	419607	66.0288	197559	418339	66.0268	177355	558721	65.9428	150168	318980	65.9878	158164	676294	66.0188	204164	394562
	72.0341	116088	399096	72.0531	195926	373388	71.9901	164720	514748	72.0121	151640	307884	72.0071	160099	655052	72.0091	195566	375660
	78.0265	116776	385778	78.0315	198956	406507	77.9955	161653	519759	78.0065	149877	293435	78.0085	158286	664991	78.0245	192887	410348
	84.0568	109845	387635	84.0238	197467	430897	83.9828	155417	534845	84.0318	146880	310648	83.9988	149530	673422	84.0098	204059	416273
	90.0361	93215	370062	90.0472	182237	412089	90.0101	160387	519699	90.0111	157326	301832	89.9951	153569	638232	90.0031	197011	422074
	96.0185	110671	388449	96.0565	177165	385132	95.9785	164133	532780	96.0025	152185	303118	95.9605	157270	644174	95.9855	173801	454284
	102.033	102324	349111	102.052	160845	350982	102.051	153782	527069	102.023	159288	340656	101.966	169514	627419	101.998	189209	466059
	108.009	100226	338591	108.022	162272	351989	108.028	155386	561535	108.014	156192	326300	107.994	162306	672516	108.01	187804	417192
	113.995	94578	339367	114.023	163535	348750	114.022	149961	501670	114.031	151143	313530	114.014	153810	638842	114.008	173508	436290
	Replicate 3
		1			2			3			4			5			6			7			8			9			10
	Time (s)	Intensity Sum PHYB-CFP	Intensity Sum mCherry-PIF5	Time (s)	Intensity Sum PHYB-CFP	Intensity Sum mCherry-PIF5	Time (s)	Intensity Sum PHYB-CFP	Intensity Sum mCherry-PIF5	Time (s)	Intensity Sum PHYB-CFP	Intensity Sum mCherry-PIF5	Time (s)	Intensity Sum PHYB-CFP	Intensity Sum mCherry-PIF5	Time (s)	Intensity Sum PHYB-CFP	Intensity Sum mCherry-PIF5	Time (s)	Intensity Sum PHYB-CFP	Intensity Sum mCherry-PIF5	Time (s)	Intensity Sum PHYB-CFP	Intensity Sum mCherry-PIF5	Time (s)	Intensity Sum PHYB-CFP	Intensity Sum mCherry-PIF5	Time (s)	Intensity Sum PHYB-CFP	Intensity Sum mCherry-PIF5
	0	87503	301214	0	117250	121255	0	156900	192816	0	189028	494210	0	154489	307226	0	232409	478731	0	211487	395555	0	196212	359961	0	288212	346269	0	256043	440423
	6.9514	33029	126956	9.27853	50312	8927	8.97551	79762	76927	8.87451	74611	141501	8.91751	80536	113435	9.11752	128611	215686	8.05246	104325	138248	9.52554	96957	146227	9.03852	140803	147214	9.37554	107863	216266
	11.9777	34689	138242	13.5978	48231	35289	13.3288	71394	98951	13.2108	75917	164319	13.2748	77591	114530	13.5118	137399	256344	12.3777	109152	151159	13.8048	98617	147872	13.3698	138994	181347	13.7148	113146	245914
	17.961	42856	139801	17.986	57504	14887	18.052	74204	100207	17.991	82038	169563	18.044	82562	135493	17.989	139901	280549	18.001	103351	160990	18.08	102009	186923	18.046	135179	202575	18.05	109756	233648
	24.0064	44303	179322	24.0064	58984	21951	24.0264	75479	108128	24.0154	77212	162293	24.0214	85052	167118	23.9664	134675	290123	24.0344	96666	167938	24.0574	95285	183873	24.0084	142531	209922	23.9864	118409	242721
	29.9697	44678	164543	29.9907	55810	27264	30.0067	79642	104523	29.9927	79976	176855	30.0147	86572	169712	29.9937	152278	293616	29.9587	110250	175359	30.0397	97422	171009	30.0157	141854	198351	30.0107	104832	228549
	36.0021	52625	181783	35.9861	57437	22669	36.0311	89161	107706	35.9861	77563	187123	36.0001	93292	173013	36.0021	142721	306138	36.0041	101068	165099	36.0351	98321	158793	36.0681	150012	217859	35.9871	109477	232091
	41.9894	50815	180659	41.9614	57466	13406	42.0184	81196	83559	42.0084	74604	189206	42.0204	92106	165213	41.9924	140980	299720	42.0164	100884	196584	42.0274	104952	191093	42.0224	148504	213016	42.0204	123607	232209
	47.9767	41205	174788	47.9597	60291	42874	47.9907	96298	105311	47.9837	81297	192758	48.0277	95627	187006	47.9727	145181	309692	48.0437	102504	185589	47.9787	97133	196587	48.0487	160441	219696	48.0037	105509	254602
	53.9931	42376	209127	53.9741	65532	39039	53.9911	86523	103512	54.0291	79413	198764	54.0531	91203	205900	53.9191	147778	353712	54.0291	100704	182865	54.0161	92057	188486	54.0261	152190	225043	53.9931	107214	248748
	59.9604	44241	195337	60.0044	61005	21274	59.9674	87263	93461	59.9714	76789	188289	60.0794	86588	200431	59.9744	151270	285432	59.9994	105663	200295	59.9924	104231	211030	59.9974	154441	222969	59.9924	104259	271580
	65.9798	49181	208852	65.9508	56942	30699	65.9678	86777	131591	65.9978	84471	201263	66.0388	92299	214914	65.9998	142264	333659	66.0168	108877	199807	66.0328	96610	195187	66.0198	169723	236185	66.0228	107387	263604
	71.9721	49954	223416	71.9171	60254	38196	71.9581	93125	112858	72.0331	68503	191079	72.0161	97441	189691	71.9761	148070	361654	72.0361	104941	202880	72.0281	104398	197387	71.9871	171480	242498	72.0011	108795	268443
	77.9965	47998	197100	77.9795	66639	37106	78.0425	96324	115571	78.0255	77460	194311	78.0405	100877	191964	78.0175	150330	350035	78.0315	104865	212898	78.0285	100550	228590	77.9845	165077	235429	78.0215	120149	285891
	83.9818	43364	202946	84.0168	61883	18150	84.0128	100339	99382	84.0138	84889	207365	84.0168	102250	218117	84.0278	136408	307414	84.0278	113967	241679	84.0318	105190	180466	84.0488	171580	213906	83.9858	116694	272886
	89.9781	48912	198899	90.0051	58857	42395	90.0462	84343	116291	90.0051	79567	191403	90.0442	93633	213288	90.0031	140384	346481	90.0331	121205	215117	90.0121	94502	182629	90.0261	166544	222580	89.9551	121229	294901
	95.9785	48544	217698	95.9995	53228	31469	96.0425	90643	130411	96.0555	78371	214583	96.0265	92090	211293	96.0335	136525	343250	96.0085	118916	214070	96.0325	102448	211272	96.0535	165439	247634	95.9515	108533	290873
	101.96	49052	207223	102.01	62401	24233	102.07	98302	130973	102.015	71604	229096	102.046	102199	211385	102.01	140569	338542	102.032	115582	223113	102.016	100893	216857	102.032	163831	259149	101.976	111472	267703
	107.985	42275	179149	108.025	57964	30453	108	100505	163098	108.017	87563	206040	108.029	88206	223178	107.985	135927	322550	108.013	112781	214226	107.979	104197	198665	108.012	172193	240422	107.969	116607	279499
	113.988	44802	186651	113.993	52896	39925	114.03	103456	146165	114.013	84046	240083	114.001	93483	220283	114.01	135037	357844	113.997	111047	226412	114.001	103596	205988	114.058	168530	265445	113.973	117319	304497
	Replicate 4
		1			2			3			4			5			6			7			8			9			10			11			12
	Time (s)	Intensity Sum PHYB-CFP	Intensity Sum mCherry-PIF5	Time (s)	Intensity Sum PHYB-CFP	Intensity Sum mCherry-PIF5	Time (s)	Intensity Sum PHYB-CFP	Intensity Sum mCherry-PIF5	Time (s)	Intensity Sum PHYB-CFP	Intensity Sum mCherry-PIF5	Time (s)	Intensity Sum PHYB-CFP	Intensity Sum mCherry-PIF5	Time (s)	Intensity Sum PHYB-CFP	Intensity Sum mCherry-PIF5	Time (s)	Intensity Sum PHYB-CFP	Intensity Sum mCherry-PIF5	Time (s)	Intensity Sum PHYB-CFP	Intensity Sum mCherry-PIF5	Time (s)	Intensity Sum PHYB-CFP	Intensity Sum mCherry-PIF5	Time (s)	Intensity Sum PHYB-CFP	Intensity Sum mCherry-PIF5	Time (s)	Intensity Sum PHYB-CFP	Intensity Sum mCherry-PIF5	Time (s)	Intensity Sum PHYB-CFP	Intensity Sum mCherry-PIF5
	0	198201	437079	0	175950	376885	0	322189	621423	0	347718	561251	0	277665	506780	0	171582	407664	0	161672	842173	0	269593	1161072	0	221942	1034067	0	170486	802580	0	178796	628617	0	197905	699022
	8.8005	119332	175284	9.33553	100106	138093	8.93051	175177	280082	7.48643	145222	282029	8.7045	137281	262014	8.32548	75935	164109	7.19541	76034	339196	10.0576	128452	465370	8.56349	95518	987403	9.05752	80641	341021	7.78845	84811	264210	9.28753	94658	307388
	13.1498	118916	162645	13.6568	107390	158848	13.2548	180370	302998	11.9567	148624	293409	13.0147	146478	311810	12.6707	72055	178264	11.9907	85778	418941	14.4078	130478	500716	12.8757	97351	1008288	13.3598	77992	380758	12.1287	90513	286224	13.6078	92144	328960
	18.034	122446	185128	18.026	104332	170406	18.013	177653	324062	17.979	169084	332010	18.007	130138	326074	18.013	70014	164765	17.954	80959	452280	18.7301	123500	575594	18.001	106686	1013299	18.028	75959	459359	17.989	90285	305139	17.998	100813	359227
	24.0184	114777	192623	23.9894	98185	162467	24.0234	174526	353601	23.9694	165802	346735	23.9914	148477	319909	24.0254	72764	177712	23.9794	86992	451530	24.0094	125072	570252	23.9984	98669	970692	24.0504	87463	449724	23.9724	91490	307480	24.0194	99511	355109
	29.9647	111335	216853	29.9857	110722	158757	30.0077	189261	348703	29.9937	161576	337768	30.0217	148583	344957	29.9737	79955	191209	29.9757	83292	471245	30.0527	136203	610254	29.9587	100696	1008384	29.9937	91660	480905	29.9867	92273	351243	29.9957	107016	384168
	36.0911	121605	202342	35.9781	104294	171361	36.0281	194301	353369	35.9411	179660	370924	36.0321	153959	343544	35.9941	77880	202859	35.9551	87980	503494	36.0291	122937	637025	35.9681	98460	1004737	36.0331	88683	481935	35.9731	85366	326402	35.9921	111843	402778
	41.9984	113211	212938	42.0054	111088	208426	42.0084	186180	355120	41.9204	166375	391632	41.9954	156509	335147	41.9804	75662	206306	41.9784	80031	487181	42.0004	135103	661579	41.9904	96538	989449	42.0084	94584	484923	41.9794	92999	324682	41.9854	115110	413326
	47.9477	125282	215901	47.9857	104673	196768	48.0317	190513	374838	47.9587	176412	361587	47.9837	156981	361806	47.9677	73818	204108	47.9567	89627	483785	48.0037	125264	653071	48.0307	98969	1015264	48.0067	82216	473396	47.9797	96416	344071	47.9797	111017	425954
	53.9711	128206	222715	53.9831	111913	174876	54.0171	202009	373395	53.9381	165659	354125	54.0081	156908	352030	53.9611	76165	213252	53.9901	79146	483315	54.0101	135491	663178	53.9981	102135	923340	54.0211	86902	465739	53.9851	96378	352333	53.9761	122894	413692
	59.9984	124312	223081	59.9884	101394	208014	59.9874	195280	381103	59.9624	185313	374404	60.0004	149557	350538	60.0034	72658	194544	59.9854	80612	514862	59.9924	133914	689645	60.0344	103104	978229	60.0134	86849	467695	59.9854	104941	352958	59.9544	115974	398671
	65.9748	117463	227904	66.0288	106486	185991	66.0458	194108	399634	65.9678	171312	314605	66.0218	152148	360184	66.0108	75926	198762	65.9598	87857	504978	66.0138	125567	654732	66.0108	100137	984786	66.0048	79113	451649	65.9548	104265	321440	66.0218	112607	393672
	72.0151	122184	229910	72.0201	111273	215536	72.0041	188985	367989	71.9471	170127	379000	71.9971	161125	358361	71.9851	74874	196174	71.9361	73539	507033	72.0421	125265	628724	72.0641	103867	923450	72.0271	80666	496509	71.9501	99011	343179	72.0171	110840	419054
	78.0175	125658	244710	78.0045	101099	201985	77.9985	180840	394467	78.0025	169253	382225	78.0365	156566	326272	77.9845	77068	205396	77.9605	81851	516637	77.9735	113880	644865	78.0125	91745	925175	78.0005	82317	502534	78.0225	97006	319833	78.0105	109359	402020
	84.0548	131504	237460	84.0258	104457	211741	84.0418	185735	378929	83.9958	160021	323892	84.0368	140311	306326	84.0078	80877	204056	83.9428	72630	488437	84.0028	119639	636588	84.0388	102171	908681	84.0388	79778	461659	83.9978	97688	322008	83.9868	111866	400111
	90.0171	124358	237164	90.0031	99040	189166	90.0181	190789	394566	89.9881	166811	343787	90.0391	142915	344628	89.9911	72536	194791	89.9911	77032	487449	90.0261	120078	634363	90.0321	94343	917443	90.0141	83291	460499	90.0201	101544	320082	90.0141	111474	402533
	96.0175	123688	247123	95.9815	106959	186525	95.9965	192865	397025	95.9815	151168	321353	96.0095	157999	347127	95.9635	79892	195102	96.0095	79917	506523	96.0195	121993	615786	96.0235	100107	883040	95.9895	73511	417408	95.9925	106984	323387	95.9925	99306	340497
	102.024	124012	264080	101.979	106583	204602	102.044	186147	395840	101.959	142785	333432	102.032	141555	345243	101.99	75730	199445	101.958	77907	510301	102.045	128456	659098	102.018	97609	904212	102.029	70378	417424	101.981	98481	311535	102.017	115744	370412
	108.016	118779	261344	107.94	98222	179652	108.034	188902	362568	107.988	167416	337373	108.025	155769	343965	107.965	74885	208568	107.954	81413	458130	108.024	109754	625814	107.998	89865	889687	108.004	81254	411323	107.972	101086	297510	108.011	111407	386867
	114.013	111114	260305	114.012	102886	196053	114.059	190863	376695	113.997	147001	321583	114.033	159131	336318	113.961	66885	190084	113.931	71892	479243	114.02	113247	622273	114.02	90373	852103	114.042	65585	419403	113.998	91506	300959	113.958	95145	425694
Normalized Fluorescence Intensity PHYB-CFP
	Replicate 1												Replicate 2							Replicate 3											Replicate 4
	1	1	1	1	1	1	1	1	1	1	1		1	1	1	1	1	1		1	1	1	1	1	1	1	1	1	1		1	1	1	1	1	1	1	1	1	1
	0	0	0	0	0	0	0	0	0	0	0		0	0	0	0	0	0		0	0	0	0	0	0	0	0	0	0		0	0	0	0	0	0	0	0	0	0
	0.00374504	-0.0101299	-0.0853712	-0.00611619	-0.00611619	0.115223	0.106827	0.118247	-0.011442	-0.0294836	0.0043891		0.0256282	0.0146309	0.0837452	0.0279238	-0.0711899	0.0141711		0.0304733	-0.0310885	-0.108481	0.0114144	-0.0398226	0.0846644	0.045044	0.0167246	-0.012272	0.0356526		-0.00527457	0.0960392	0.0353236	0.0168003	0.0655132	-0.0405658	0.113781	-0.0294841	0.0606693	-0.0243494
	0.0531851	-0.0394704	0.0689236	0.0427677	0.0427677	0.126429	0.176476	0.0467349	0.0820889	-0.0606311	0.0251731		0.0848894	0.0408026	0.0800773	0.0505637	0.00881164	0.105072		0.180398	0.107443	-0.0720527	0.0649117	0.0273958	0.108769	-0.00908904	0.0508992	-0.0381524	0.012775		0.0394832	0.0557196	0.0168422	0.117839	-0.0508819	-0.0619047	0.0575095	-0.052112	0.0582433	0.0596143
	0.0667865	0.0170474	0.161806	0.0171203	0.0171203	0.0545832	0.308906	0.0657523	0.0262016	0.0706569	0.0111783		0.0865626	0.077936	0.0734671	0.068769	-0.0608562	0.0797174		0.206961	0.129553	-0.0555239	0.0227326	0.0610658	0.0584212	-0.0714712	-0.0168455	0.0117225	0.0711702		-0.057754	-0.0253283	-0.00442821	0.101632	0.0797527	-0.0331532	0.127957	0.0759308	0.0710645	0.0470038
	0.00653053	0.0860885	0.180248	0.113274	0.113274	0.115713	0.23492	0.105526	0.0841596	0.0290906	0.0953884		0.0587101	0.103365	0.131331	0.186233	-0.0411375	0.144318		0.213845	0.0821357	-0.00155565	0.0468899	0.0816194	0.22801	0.0552901	0.0046849	0.00712982	-0.0204549		-0.101396	0.139972	0.0958017	0.0807621	0.0805078	0.0420295	0.0847521	0.122645	0.0793956	0.119694
	0.0435058	0.0259192	0.0182767	-0.0409252	-0.0409252	0.188288	0.261219	0.200104	0.0645934	0.13184	0.148592		0.0740831	0.0894311	0.0800479	0.23943	0.0249128	0.154533		0.359731	0.106442	0.121847	0.0258004	0.172488	0.135937	-0.0303932	0.0137424	0.0624724	0.0108922		0.0288199	0.0552186	0.130085	0.170068	0.118803	0.0203352	0.139494	0.0895097	0.0059052	0.166446
	0.0296436	0.051062	0.0349041	-0.013014	-0.013014	0.0993824	0.34567	0.354225	0.135444	0.0771122	0.184722		0.11595	0.101841	0.0749186	0.140817	-0.00317278	0.160978		0.326504	0.106875	0.0185901	-6.11797e-05	0.156451	0.119164	-0.0321103	0.0805501	0.0522424	0.106249		-0.0776097	0.144797	0.0748442	0.104461	0.136967	-0.00285425	0.0466732	0.155189	0.0871203	0.198088
	0.0518809	0.0648274	0.0573939	0.00990772	0.00990772	0.157012	0.311463	0.300114	0.0290961	0.223502	0.136067		0.150646	0.104146	0.0773655	0.191704	0.0416564	0.0981158		0.15009	0.149078	0.214369	0.0584354	0.204062	0.159637	-0.016993	0.00177321	0.133221	-0.0158861		0.0754416	0.0602157	0.104318	0.154028	0.140329	-0.0221335	0.158726	0.0175302	0.123477	0.158445
	0.0460398	0.101749	0.170472	0.115319	0.115319	0.0848077	0.386137	0.348845	0.112855	0.249523	0.205352		0.112926	0.0939461	0.103375	0.224894	-0.00238206	0.0693573		0.171586	0.227375	0.0876481	0.0419693	0.14424	0.184657	-0.03379	-0.0493678	0.0772477	-0.00437981		0.112516	0.155675	0.182516	0.100925	0.139809	0.00240468	0.036339	0.0696867	0.123073	0.27348
	0.0101824	0.174088	0.138402	0.0712067	0.0712067	0.17713	0.395165	0.330257	0.126149	0.185531	0.204401		0.134506	0.0765529	0.0579322	0.248095	0.028046	0.146354		0.205823	0.159745	0.0972413	0.0190356	0.0818358	0.218299	0.0124858	0.073286	0.0925181	-0.0243218		0.0631427	0.0169822	0.136744	0.197984	0.0874459	-0.0342614	0.0534576	0.0690968	0.214183	0.206456
	-0.0401707	0.144127	0.0865406	0.0587053	0.0587053	0.179328	0.3809	0.461518	0.0988815	0.1838	0.311503		0.074024	0.0751736	0.112952	0.282059	0.0444288	0.167129		0.296508	0.0990469	0.0909409	0.086176	0.15906	0.131534	0.0424777	-0.00349605	0.196189	-0.00321231		-0.0236975	0.08412	0.128772	0.128842	0.105902	-9.4096e-05	0.138058	-0.0170071	0.20699	0.173845
	0.0380746	0.145487	0.0618768	0.0453207	0.0453207	0.0317417	0.429082	0.466705	-0.0267911	0.397259	0.238666		0.0604225	0.0689517	0.0509935	0.294564	0.0539917	0.128214		0.310699	0.148526	0.173235	-0.0533837	0.228591	0.18747	0.00574831	0.0749685	0.208108	0.00628965		0.0361612	0.147236	0.0939243	0.12299	0.169848	-0.0110929	-0.0291343	0.000278257	0.151088	0.156731
	-0.029597	0.0834596	0.00269877	-0.0273934	-0.0273934	0.203531	0.386578	0.409138	-0.0498942	0.389307	0.284628		0.0649367	0.0804964	0.0359539	0.279587	0.0450318	0.116089		0.274792	0.243912	0.214706	0.0249001	0.275053	0.209243	0.0050391	0.0361997	0.164671	0.0829127		0.080209	0.0130927	0.0385207	0.118674	0.137373	0.0118456	0.0679255	0.0186543	0.129755	0.142387
	-0.0493749	0.0707276	0.283836	0.0178968	0.0178968	0.0641284	0.491289	0.576588	0.114064	0.363026	0.318605		0.0194607	0.0748231	0.00537445	0.254127	0.00175936	0.166654		0.189724	0.172861	0.266756	0.0898293	0.293619	0.0751171	0.0899759	0.082948	0.208786	0.0595964		0.154332	0.0573678	0.0718173	0.0730829	0.0215837	0.0516692	-0.0397487	-0.00960543	0.137011	0.166668
	-0.0712489	0.0789033	0.054905	-0.162391	-0.162391	0.195145	0.357757	0.625677	0.0264964	0.296491	0.211083		-0.0896529	0.016795	0.0297458	0.342868	0.0217202	0.134754		0.29157	0.127655	0.0593871	0.0433152	0.177099	0.113422	0.157519	-0.0247343	0.174623	0.0902011		0.0637259	-0.0140552	0.106195	0.106614	0.0401328	-0.0355369	0.0116537	0.0294952	0.178039	0.162872
	0.0243521	0.0652289	0.113169	0.07948	0.07948	0.0770186	0.420962	0.576824	-0.0272446	0.411482	0.326171		0.0248803	-0.00252992	0.048115	0.299194	0.0400107	0.0297045		0.284815	0.0435627	0.141059	0.0328622	0.156234	0.0762442	0.136158	0.0553222	0.167127	0.00452153		0.0552308	0.0903565	0.120317	0.0293635	0.147581	0.0413709	0.045342	-0.0793589	0.235921	0.0450183
	-0.0633955	0.0578617	0.221479	-0.0247541	-0.0247541	-0.00940184	0.374711	0.534532	-0.0535747	0.306057	0.239848		-0.0298865	-0.0647111	-0.00264309	0.359535	0.100521	0.0994419		0.29414	0.1806	0.240348	-0.0262811	0.292929	0.115205	0.105047	0.0396554	0.156218	0.0243555		0.0593389	0.085399	0.0746198	-0.0120348	0.0304451	-0.0021433	0.0218711	-0.11423	0.145449	0.204229
	-0.0728326	0.116061	0.178389	-0.0129481	-0.0129481	0.253444	0.489914	0.563338	-0.122181	0.0848217	0.221285		-0.043652	-0.059274	0.00522243	0.333234	0.0648987	0.0930828		0.169732	0.114315	0.268908	0.1132	0.103715	0.0704831	0.0789086	0.0729434	0.212945	0.0590093		-0.00701163	-0.0248405	0.0933597	0.109602	0.131696	-0.0109779	0.0628109	0.00682286	0.173166	0.162223
	-0.0904679	0.134093	0.228226	-0.0303018	-0.0303018	0.0245738	0.408804	0.413517	-0.142745	0.107265	0.150273		-0.0807099	-0.0544618	-0.0213801	0.290342	0.0229113	0.0283784		0.216121	0.0386029	0.307164	0.0824615	0.175071	0.0619087	0.0627275	0.0668883	0.188096	0.0638143		-0.104198	0.0366542	0.106699	0.00878536	0.155645	-0.0946188	-0.0483664	-0.167577	0.0712348	0.00471684
Normalized Fluorescence Intensity mCherry-PIF5
	Replicate 1												Replicate 2							Replicate 3											Replicate 4
	1	1	1	1	1	1	1	1	1	1	1		1	1	1	1	1	1		1	1	1	1	1	1	1	1	1	1		1	1	1	1	1	1	1	1	1	1
	0	0	0	0	0	0	0	0	0	0	0		0	0	0	0	0	0		0	0	0	0	0	0	0	0	0	0		0	0	0	0	0	0	0	0	0	0
	0.0187916	0.0126797	0.0602997	-0.00749069	0.0820966	0.0602372	0.044876	0.167425	0.122478	0.220407	0.0787104		0.103036	0.070409	0.268628	0.136436	0.0412393	0.110722		0.064766	0.234688	0.190044	0.0646936	0.00565042	0.154567	0.0501774	0.00769648	0.171475	0.132264		-0.0482782	0.0869166	0.0671352	0.0407561	0.203443	0.0581183	0.158546	0.086093	0.0604105	0.055082
	0.0049769	0.0719478	0.109042	0.0447386	0.200815	0.221841	0.141038	0.105893	0.202301	0.341997	0.12861		0.132727	0.174716	0.222221	0.196444	0.0900608	0.129513		0.0737125	0.0530589	0.200882	0.0795613	0.113824	0.246585	0.0883847	0.190405	0.278119	0.0775439		0.0376019	0.135319	0.128845	0.179001	0.261719	0.00269344	0.224829	0.256388	0.112317	0.132366
	0.0755477	-2.01381e-05	0.199574	0.101541	0.117632	0.259536	0.188322	0.120095	0.205533	0.609053	0.158321		0.156576	0.25029	0.417213	0.326051	0.134691	0.209224		0.300508	0.115946	0.269232	0.0589494	0.277015	0.282982	0.115387	0.176135	0.315029	0.11802		0.0662312	0.102072	0.215383	0.231737	0.236532	0.0558519	0.223338	0.235513	0.118741	0.121851
	0.0102153	0.0718838	0.17266	0.133468	0.200507	0.305994	0.220477	0.117102	0.266109	0.530825	0.152138		0.234944	0.196177	0.417218	0.377839	0.0987471	0.301268		0.215697	0.163245	0.238124	0.100236	0.2904	0.296261	0.144228	0.115948	0.256899	0.0547964		0.158785	0.0865356	0.201034	0.199623	0.338867	0.111269	0.262535	0.303069	0.238835	0.19605
	0.0101306	0.12051	0.262397	0.134737	0.252744	0.274608	0.204978	0.152185	0.315984	0.664591	0.152502		0.193286	0.359695	0.568226	0.445951	0.162919	0.264418		0.314631	0.122338	0.26559	0.129347	0.307434	0.343865	0.104354	0.0587927	0.354902	0.0705978		0.103356	0.139318	0.214703	0.318367	0.333094	0.159102	0.326651	0.3053	0.170666	0.243569
	0.0187443	0.0828975	0.37032	0.0815846	0.436137	0.409141	0.186357	0.164746	0.355712	0.679349	0.228171		0.318956	0.309705	0.465265	0.524764	0.211799	0.377246		0.308181	0.0398743	0.0572272	0.135253	0.267185	0.319466	0.226718	0.209915	0.330572	0.0711243		0.14383	0.294537	0.219833	0.39253	0.298787	0.173255	0.294218	0.311774	0.165946	0.270503
	0.0582979	0.0508743	0.417908	0.12907	0.439271	0.413819	0.26029	0.207485	0.365327	0.747763	0.251761		0.31426	0.322132	0.448994	0.531963	0.153521	0.237004		0.27449	0.302213	0.244924	0.145324	0.379641	0.357376	0.183986	0.23562	0.364131	0.171023		0.155148	0.245716	0.277599	0.284927	0.407704	0.16423	0.287466	0.2868	0.219153	0.302747
	0.0605074	0.0737804	0.353513	0.140206	0.383494	0.366361	0.293124	0.313267	0.353212	0.807087	0.292537		0.368921	0.378807	0.454431	0.594248	0.197678	0.346904		0.471548	0.268072	0.229401	0.162352	0.477138	0.524724	0.1734	0.197718	0.390992	0.144907		0.181176	0.154038	0.273372	0.258203	0.367763	0.201774	0.286532	0.27021	0.241826	0.271437
	0.075884	0.107874	0.458505	0.193192	0.408818	0.461021	0.319163	0.253712	0.476982	0.565668	0.293321		0.285784	0.245369	0.487166	0.614018	0.295537	0.469236		0.392412	0.109919	0.142671	0.132653	0.448917	0.265149	0.24114	0.303195	0.380573	0.246765		0.182574	0.292811	0.295953	0.33083	0.361668	0.124962	0.349253	0.274448	0.243541	0.233082
	0.0183632	0.0944952	0.432171	0.142956	0.35702	0.447943	0.400179	0.281685	0.542882	0.759866	0.342938		0.256433	0.41098	0.578503	0.687171	0.344479	0.489291		0.46997	0.193825	0.471693	0.169437	0.523652	0.44849	0.239243	0.22907	0.446967	0.211182		0.200997	0.200585	0.350242	0.116667	0.401077	0.14228	0.329602	0.239683	0.15705	0.220318
	0.0874594	0.1255	0.404807	0.132752	0.524676	0.461186	0.382847	0.329184	0.433723	1.00464	0.34685		0.215167	0.266303	0.471663	0.640015	0.306528	0.422031		0.553547	0.260567	0.310047	0.140563	0.393496	0.554916	0.251186	0.239363	0.478682	0.23277		0.208659	0.324312	0.257534	0.34729	0.393629	0.131654	0.333687	0.336876	0.216705	0.285128
	0.06393	0.132739	0.528938	0.17327	0.487539	0.47705	0.426295	0.320106	0.382997	0.927616	0.440592		0.188373	0.372898	0.483838	0.578609	0.324285	0.545463		0.40253	0.250864	0.333457	0.149727	0.405225	0.510745	0.29012	0.385353	0.443169	0.310608		0.265192	0.267563	0.335105	0.35884	0.262528	0.169518	0.352782	0.349929	0.15264	0.241634
	0.092227	0.090949	0.525816	0.111143	0.579332	0.554156	0.423048	0.297316	0.473815	0.875148	0.376393		0.192109	0.451398	0.520492	0.651761	0.339348	0.566547		0.436078	0.0821078	0.193763	0.186738	0.54018	0.348716	0.401975	0.160194	0.335043	0.252591		0.237499	0.308419	0.289584	0.149927	0.181038	0.164016	0.296715	0.261371	0.158608	0.236759
	0.166066	0.109357	0.549698	0.0957265	0.506088	0.568516	0.465478	0.337776	0.51818	0.902961	0.4195		0.156755	0.390864	0.483692	0.614295	0.276478	0.587189		0.412853	0.297949	0.33967	0.141482	0.515261	0.497234	0.298744	0.170315	0.378619	0.350803		0.236368	0.213881	0.335395	0.221179	0.337522	0.125976	0.294751	0.258857	0.153323	0.242944
	0.0513283	0.118972	0.573764	0.156575	0.542785	0.485693	0.450014	0.296352	0.514422	1.06617	0.334142		0.193747	0.304101	0.515475	0.61976	0.287094	0.701803		0.520734	0.20068	0.461511	0.207202	0.504967	0.484951	0.294675	0.304327	0.504484	0.332834		0.274409	0.202821	0.342599	0.140834	0.347732	0.127253	0.332673	0.165498	0.162393	0.0845407
	0.0186023	0.0921848	0.638749	0.162077	0.399955	0.480698	0.442427	0.454117	0.447121	0.723293	0.354501		0.114604	0.194188	0.501599	0.77929	0.25716	0.743703		0.460622	0.136262	0.46636	0.248349	0.505441	0.467053	0.32982	0.330457	0.562332	0.229469		0.339181	0.278523	0.339127	0.184094	0.340035	0.145084	0.340185	0.165532	0.129869	0.160926
	0.000961503	0.126257	0.638322	0.170206	0.401458	0.588446	0.475961	0.466112	0.473143	0.630048	0.287244		0.0934393	0.197429	0.58534	0.718279	0.337729	0.569817		0.299516	0.191635	0.743565	0.182981	0.566296	0.406257	0.295282	0.245342	0.468252	0.282092		0.32873	0.174038	0.241653	0.198208	0.334814	0.182542	0.23646	0.152314	0.0913813	0.202942
	0.0880696	0.143672	0.703631	0.0954911	0.489247	0.501478	0.566203	0.413316	0.519472	0.617477	0.363398		0.0950005	0.187004	0.439887	0.664009	0.277568	0.637774		0.342567	0.27596	0.597451	0.2795	0.551357	0.540432	0.342641	0.279605	0.593961	0.393613		0.324762	0.242722	0.28304	0.141658	0.303572	0.106649	0.278436	0.16982	0.100846	0.302083
Raw data mCherry-PIF5/PBC		Rc 0.5 µmol m-2 s-1
	Replicate 1
		1			2			3			4			5			6
	Time (s)	Intensity Sum PHYB-CFP	Intensity Sum mCherry-PIF5	Time (s)	Intensity Sum PHYB-CFP	Intensity Sum mCherry-PIF5	Time (s)	Intensity Sum PHYB-CFP	Intensity Sum mCherry-PIF5	Time (s)	Intensity Sum PHYB-CFP	Intensity Sum mCherry-PIF5	Time (s)	Intensity Sum PHYB-CFP	Intensity Sum mCherry-PIF5	Time (s)	Intensity Sum PHYB-CFP	Intensity Sum mCherry-PIF5
	0	51810	80134	0	67433	26806	0	23895	69663	0	39517	20318	0	27056	48323	0	51918	27884
	9.83156	34831	46079	7.88245	40549	7158	7.98146	5977	23211	7.78545	21405	13822	6.64338	16601	22066	8.98851	24878	5588
	14.1278	33103	45721	12.2067	42491	12272	12.2177	7480	23610	12.1057	22593	8761	11.9727	19381	24121	13.3208	20707	10078
	18.4441	37198	40111	17.978	40373	11087	18.005	9668	29569	17.996	26511	15847	17.95	18731	20605	17.988	25828	8713
	24.0344	34656	48341	24.0044	48414	7871	24.0204	9682	34168	24.0544	21116	11150	23.9814	17119	22992	24.0274	27958	10605
	30.0167	36887	42562	29.9867	50694	14185	30.0207	13289	34689	30.0047	27650	12348	29.9577	17112	23342	30.0007	25759	10079
	36.0351	37201	46147	36.0161	49252	12909	36.0171	11860	33955	35.9781	22524	15947	35.9901	18044	27081	36.0321	29019	12030
	42.0414	45787	47309	42.0014	52990	8881	42.0074	13607	37210	41.9764	25439	11600	42.0034	19088	28728	42.0354	30424	10734
	48.0197	46677	62644	47.9867	57852	9242	48.0277	15373	34517	47.9957	23790	16398	47.9577	18391	28046	48.0657	32566	8925
	54.0601	45692	60921	54.0101	53362	13647	54.0441	13055	35359	53.9671	21173	14763	53.9851	21729	29983	54.0111	27363	11350
	60.0204	49452	59205	60.0324	57122	6357	60.0054	9603	38047	60.0044	27924	13071	59.9674	22061	25493	60.0274	29964	12897
	65.9898	41012	57844	65.9948	55708	11851	66.0198	16401	38897	66.0158	20485	11486	65.9858	22336	27120	66.0198	25424	7881
	72.0191	36582	57090	71.9801	53210	9190	71.9911	13466	34452	72.0061	21594	13139	71.9751	19689	27658	72.0381	29297	8990
	78.0085	44224	49074	77.9875	56944	6567	78.0255	15591	38391	78.0785	23650	11896	77.9795	20958	26616	78.0235	22921	8113
	84.0008	39450	52628	83.9698	56605	5975	83.9538	13098	40585	84.0068	22350	12724	83.9658	18664	30184	84.0088	28076	5995
	90.0562	50694	58252	90.0011	55737	7201	89.9831	13022	48643	90.0251	22007	10699	89.9581	24080	27123	90.0341	27634	10435
	96.0245	45622	61893	95.9755	52462	8101	95.9595	17648	39389	96.0165	21563	14782	95.9875	19112	26789	96.0155	29871	7634
	102.007	52716	52960	101.979	51133	8183	101.991	13524	35674	101.978	15220	10307	101.987	21309	28849	101.996	23474	4534
	108.053	48526	59567	107.983	47776	9326	107.951	20516	33594	108.018	21323	10276	107.997	19885	27294	107.976	25059	7794
	114.041	49970	63188	113.974	42835	8581	114.034	10107	37072	113.985	13772	10295	113.966	17143	29623	113.962	22817	8843
	Replicate 2
		1			2			3			4			5			6
	Time (s)	Intensity Sum PHYB-CFP	Intensity Sum mCherry-PIF5	Time (s)	Intensity Sum PHYB-CFP	Intensity Sum mCherry-PIF5	Time (s)	Intensity Sum PHYB-CFP	Intensity Sum mCherry-PIF5	Time (s)	Intensity Sum PHYB-CFP	Intensity Sum mCherry-PIF5	Time (s)	Intensity Sum PHYB-CFP	Intensity Sum mCherry-PIF5	Time (s)	Intensity Sum PHYB-CFP	Intensity Sum mCherry-PIF5
	0	59236	32175	0	75846	43771	0	63716	28532	0	86437	33343	0	67172	78414	0	112461	129480
	9.33553	31636	15140	9.14852	28331	20345	6.75539	30895	14142	9.03052	40090	17787	9.36954	41304	41667	9.84356	66821	44008
	13.6718	26976	18348	13.5368	34181	18920	12.0307	33180	13141	13.3808	39545	18687	13.7508	45418	47025	14.2268	64989	46882
	18.009	35875	20589	17.993	32100	19489	18.048	37721	14631	18.064	45593	23180	18.083	38697	45946	18.5811	61001	43483
	24.0114	42459	20938	23.9834	30839	21594	23.9904	34785	17105	24.0404	49617	24804	24.0214	48796	44260	24.0414	70673	46416
	29.9957	40579	20545	29.9707	30959	22041	30.0417	40364	15952	30.0267	51328	22052	30.0087	51099	43673	30.0217	59142	49782
	36.0211	42223	18701	36.0061	29960	21808	36.0151	37373	14351	36.0411	54873	22508	36.0251	54300	47363	35.9971	64152	52490
	42.0004	44201	20377	42.0294	26858	18778	42.0374	39995	17546	42.0214	56953	20910	42.0134	57162	49503	42.0324	59632	51187
	48.0247	42241	20894	48.0337	33865	24627	48.0167	39707	14293	48.0207	54337	27432	48.0327	57625	41601	48.0367	75501	47005
	54.0541	41832	21414	54.0091	38283	22915	54.0411	37951	16819	54.0531	59977	24891	53.9971	50773	47031	54.0311	69129	46743
	60.0394	44963	23369	60.0394	37495	21556	60.0604	41107	19626	60.0284	54391	27937	59.9864	58006	56856	60.0184	72484	61840
	66.0338	46715	18872	66.0058	31993	20160	65.9998	40228	20972	65.9848	60035	26175	66.0088	61336	47660	65.9938	71709	56485
	72.0271	51595	17258	71.9981	30944	17795	72.0351	45154	20539	72.0051	62485	23952	71.9631	56797	45737	72.0201	75768	51514
	77.9985	37390	23778	78.0295	31059	19906	78.0055	45607	16668	78.0405	61728	25241	77.9575	51842	47282	78.0175	80907	52997
	84.0358	42141	24021	84.0108	29088	24961	84.0438	48353	18730	84.0108	61441	24568	84.0138	59881	43499	83.9958	81470	54273
	90.0261	43772	24091	90.0341	31845	23352	90.0291	43897	17304	90.0021	58878	23501	89.9811	56819	42539	89.9921	76000	57701
	96.0695	40424	22709	96.0485	36848	20521	96.0175	50513	18821	96.0625	51780	28492	95.9695	60912	49371	95.9595	78059	56613
	102.029	39727	18694	101.994	29020	18683	102.018	49630	17857	102.052	60632	22582	102.018	57553	50573	101.998	70257	57703
	108.047	47942	21671	108.025	35247	22273	108.007	45255	21417	108.02	63225	25361	108.005	58655	49996	107.961	78599	57405
	114.038	46842	24014	113.984	32487	22056	113.997	46832	18228	114.083	51795	20620	114.027	51789	49053	114.003	75238	56920
	Replicate 3
		1			2			3			4			5			6			7			8			9			10
	Time (s)	Intensity Sum PHYB-CFP	Intensity Sum mCherry-PIF5	Time (s)	Intensity Sum PHYB-CFP	Intensity Sum mCherry-PIF5	Time (s)	Intensity Sum PHYB-CFP	Intensity Sum mCherry-PIF5	Time (s)	Intensity Sum PHYB-CFP	Intensity Sum mCherry-PIF5	Time (s)	Intensity Sum PHYB-CFP	Intensity Sum mCherry-PIF5	Time (s)	Intensity Sum PHYB-CFP	Intensity Sum mCherry-PIF5	Time (s)	Intensity Sum PHYB-CFP	Intensity Sum mCherry-PIF5	Time (s)	Intensity Sum PHYB-CFP	Intensity Sum mCherry-PIF5	Time (s)	Intensity Sum PHYB-CFP	Intensity Sum mCherry-PIF5	Time (s)	Intensity Sum PHYB-CFP	Intensity Sum mCherry-PIF5
	s			s			s			s			s			s			s			s			s			s
	0	98712	60184	0	53124	21415	0	87789	41021	0	44328	16243	0	85578	55343	0	82261	124589	0	110479	70979	0	42495	50964	0	77551	74951	0	72611	42736
	9.75256	51670	27277	7.53243	35082	9200	7.10141	40656	21264	8.55949	21992	6407	8.85051	38902	20351	7.12341	34888	54933	9.69755	66421	35922	8.33948	21835	12182	9.93457	52754	35482	8.23147	36991	20305
	14.0588	62687	24366	12.0267	33600	14400	11.9707	49392	25888	12.8147	20822	9041	13.1658	43642	21347	12.0017	34273	59328	14.0238	67755	34702	12.6687	22120	15131	14.2258	48438	42368	12.5677	34332	21349
	18.4021	61487	28055	17.998	34851	11824	17.969	54151	26401	18.065	24020	12456	17.941	39111	28299	17.965	36674	65836	18.3961	72978	38662	18.006	20144	15058	18.5611	54636	42227	18.002	36714	21735
	24.0344	56829	24067	23.9854	36306	15353	23.9914	54306	22667	24.0044	24690	11186	23.9754	42414	30516	23.9714	42471	66990	24.0254	72571	40350	23.9964	24643	16174	23.9904	52084	45360	23.9644	42511	21038
	30.0067	59548	29848	29.9947	36816	15036	30.0207	57520	25907	30.0407	27059	6992	29.9587	40418	31049	29.9557	45239	75137	29.9667	82798	34297	29.9727	22570	18737	30.0227	55508	42341	29.9547	44912	23411
	36.0071	59552	25520	35.9871	38848	13485	36.0101	60136	27471	36.0291	28707	7999	35.8911	44483	33219	35.9571	46338	69732	35.9831	79342	35649	35.9881	23494	13939	35.9931	58065	40447	35.9871	45980	27774
	41.9904	58587	26054	42.0214	40269	17169	41.9804	68713	29346	42.0154	28549	10900	41.9464	50258	36029	41.9784	44068	73267	41.9734	87161	39592	42.0064	25957	15711	42.0294	64534	49492	41.9594	46931	31431
	48.0257	63419	27242	47.9907	40585	18323	48.0217	64813	31408	48.0337	29228	10969	47.9307	49930	29902	47.9647	47930	78674	47.9907	82542	43480	47.9777	25727	15642	47.9937	59430	46402	47.9417	45065	34716
	53.9931	56375	25175	54.0561	43694	14718	53.9911	67939	26348	54.0211	29601	10791	53.9811	48361	32086	53.9531	50957	85405	53.9761	82956	40793	54.0111	29960	14961	53.9881	60264	46722	53.9741	49394	28305
	60.0084	58987	24795	60.0134	42248	20296	59.9644	64752	33695	60.0704	25880	11744	59.9834	43129	30722	59.9854	52321	82797	59.9624	87688	40132	60.0124	28357	19688	60.0054	61609	47926	59.9604	48758	31043
	66.0398	57215	31308	65.9878	42627	18748	65.9998	68436	31671	66.0098	31086	7907	65.9918	46347	36236	65.9848	51900	85392	65.9788	90209	47036	65.9738	26498	12701	66.0418	57926	47310	65.9748	47132	35717
	72.0261	60302	26792	71.9751	45512	18240	72.0051	70191	35446	72.0451	31347	10042	71.9451	49069	29902	71.9941	49326	83456	71.9481	93676	46177	71.9781	29791	16512	72.0011	64289	52844	72.0091	48649	34387
	78.0105	63828	26403	77.9895	44234	16464	77.9885	68920	33238	78.0335	34105	14435	77.9705	46234	32036	77.9905	50394	88716	78.0285	90792	45796	77.9495	29881	15577	77.9825	66186	44042	78.0425	51004	37156
	84.0128	57538	27449	84.0238	50973	12927	84.0068	72965	33008	84.0508	34599	10450	83.9558	49889	34084	84.0258	56847	83869	84.0018	102275	40783	84.0118	32255	17855	83.9868	60653	51830	84.0108	56928	32414
	90.0111	60285	23533	89.9651	49723	22590	90.0001	68812	33719	90.0522	32660	10809	89.9251	45707	37966	90.0281	53953	88162	90.0321	105439	45503	90.0141	27317	14413	89.9611	67863	49283	89.9961	52318	33895
	95.9935	62709	25916	95.9675	47753	14826	95.9725	70270	34774	96.0125	32601	10794	95.9565	45515	31853	96.0235	55283	92057	96.0025	97136	41882	96.0215	28400	17621	95.9695	69151	55098	95.9855	57759	33298
	102.036	58055	30365	101.938	39961	16409	102.001	69119	29516	102.044	36016	14894	101.959	53674	32416	101.969	53764	93057	102.037	105269	46518	102.012	28736	18050	101.978	69556	51206	102.022	52264	34796
	108.003	57899	26139	107.973	46319	18748	107.975	66612	32477	108.045	27963	14314	107.899	46560	32205	108.004	51270	95058	108.039	104838	38856	107.993	30689	18725	107.976	68875	50856	107.964	61174	33724
	114.003	56865	27121	113.947	46597	22299	114.002	77729	36470	114.036	31766	12139	113.935	47946	29464	113.974	50284	88379	114.027	105512	48010	114.029	30966	22821	114.034	64824	50214	113.988	63511	38867
Normalized Fluorescence Intensity of PHYB-CFP
	Replicate 1								Replicate 2																		Replicate 3
	1	1	1	1	1	1			1	1	1	1	1	1		1	1	1	1	1	1	1	1	1	1		1	1	1	1	1	1	1	1	1	1
	0	0	0	0	0	0			0	0	0	0	0	0		0	0	0	0	0	0	0	0	0	0		0	0	0	0	0	0	0	0	0	0
	-0.101773	0.0722363	0.0838821	0.0655919	0.265901	-0.154253			-0.168841	0.123119	0.0696201	-0.0117591	0.159038	-0.0401402		0.234195	-0.0821417	0.185348	-0.0523818	0.101551	-0.0129821	0.0302783	0.0137948	-0.174053	-0.0746491		0.234195	-0.0821417	0.185348	-0.0523818	0.101551	-0.0129821	0.0302783	0.0137948	-0.174053	-0.0746491
	0.139408	-0.00654664	0.205994	0.281913	0.20373	0.0351331			0.153587	0.0793223	0.207977	0.118735	-0.100781	-0.12752		0.208686	-0.0128035	0.286317	0.0907951	0.00447768	0.0377008	0.148827	-0.081849	0.0758963	-0.00777653		0.208686	-0.0128035	0.286317	0.0907951	0.00447768	0.0377008	0.148827	-0.081849	0.0758963	-0.00777653
	-0.0103068	0.292553	0.206775	-0.0159563	0.0495457	0.113905			0.392138	0.0527833	0.118522	0.205558	0.289624	0.0843996		0.109668	0.0678417	0.289606	0.120792	0.0752421	0.16007	0.139589	0.135915	-0.0270194	0.154969		0.109668	0.0678417	0.289606	0.120792	0.0752421	0.16007	0.139589	0.135915	-0.0270194	0.154969
	0.121091	0.377362	0.408081	0.344799	0.0488761	0.0325814			0.324022	0.0553088	0.288504	0.242475	0.378653	-0.168252		0.167467	0.0961091	0.357796	0.226854	0.0324792	0.2185	0.371715	0.035576	0.111062	0.222375		0.167467	0.0961091	0.357796	0.226854	0.0324792	0.2185	0.371715	0.035576	0.111062	0.222375
	0.139584	0.323724	0.328329	0.0617822	0.13802	0.153143			0.383587	0.0342839	0.197374	0.318963	0.502397	-0.0584794		0.167552	0.208735	0.413299	0.300636	0.119569	0.241699	0.293273	0.0803001	0.214179	0.252358		0.167552	0.208735	0.413299	0.300636	0.119569	0.241699	0.293273	0.0803001	0.214179	0.252358
	0.645268	0.462766	0.425829	0.222725	0.237877	0.205104			0.455254	-0.0310007	0.277262	0.363842	0.613035	-0.157515		0.147039	0.287496	0.595273	0.293562	0.243294	0.193781	0.470743	0.199516	0.475057	0.279057		0.147039	0.287496	0.595273	0.293562	0.243294	0.193781	0.470743	0.199516	0.475057	0.279057
	0.697685	0.643617	0.524389	0.131681	0.17121	0.28432			0.384239	0.116468	0.268487	0.307399	0.630934	0.190184		0.249756	0.305011	0.512528	0.323961	0.236267	0.275304	0.365904	0.188383	0.269226	0.22667		0.249756	0.305011	0.512528	0.323961	0.236267	0.275304	0.365904	0.188383	0.269226	0.22667
	0.639673	0.476603	0.395022	-0.0128092	0.490483	0.0919009			0.36942	0.20945	0.214984	0.429089	0.366051	0.0505697		0.100017	0.477331	0.578851	0.340661	0.202652	0.339202	0.375301	0.393272	0.302859	0.348203		0.100017	0.477331	0.578851	0.340661	0.202652	0.339202	0.375301	0.393272	0.302859	0.348203
	0.861123	0.616463	0.202366	0.359927	0.522238	0.188092			0.482862	0.192865	0.311142	0.308564	0.645663	0.12408		0.155542	0.397184	0.511234	0.174069	0.0905605	0.367994	0.482705	0.315682	0.3571	0.330348		0.155542	0.397184	0.511234	0.174069	0.0905605	0.367994	0.482705	0.315682	0.3571	0.330348
	0.364038	0.563867	0.581761	-0.0507951	0.548541	0.0201923			0.546341	0.0770704	0.284361	0.430341	0.774393	0.107099		0.117873	0.418191	0.589396	0.407145	0.159504	0.359108	0.539925	0.225702	0.208574	0.2847		0.117873	0.418191	0.589396	0.407145	0.159504	0.359108	0.539925	0.225702	0.208574	0.2847
	0.103127	0.470949	0.41796	0.0104351	0.295361	0.163425			0.723152	0.0549932	0.434447	0.483203	0.598925	0.196034		0.183496	0.578096	0.626631	0.418831	0.217821	0.304773	0.618616	0.385092	0.465177	0.327288		0.183496	0.578096	0.626631	0.418831	0.217821	0.304773	0.618616	0.385092	0.465177	0.327288
	0.553213	0.609842	0.536555	0.123951	0.416738	-0.0723743			0.208478	0.0574134	0.44825	0.466869	0.407376	0.308633		0.25845	0.507261	0.599665	0.542308	0.157083	0.327317	0.553157	0.389448	0.541678	0.393403		0.25845	0.507261	0.599665	0.542308	0.157083	0.327317	0.553157	0.389448	0.541678	0.393403
	0.272042	0.597233	0.397422	0.0521754	0.197322	0.118269			0.380616	0.0159318	0.531916	0.460677	0.718146	0.320968		0.12474	0.880778	0.685486	0.564425	0.235389	0.463534	0.813791	0.504356	0.318547	0.559714		0.12474	0.880778	0.685486	0.564425	0.235389	0.463534	0.813791	0.504356	0.318547	0.559714
	0.934272	0.564946	0.39318	0.0332376	0.715352	0.101923			0.43971	0.0739556	0.396149	0.405377	0.599776	0.201117		0.183134	0.811495	0.597373	0.477615	0.145792	0.402444	0.885605	0.265344	0.609308	0.430292		0.183134	0.811495	0.597373	0.477615	0.145792	0.402444	0.885605	0.265344	0.609308	0.430292
	0.63555	0.443126	0.651356	0.0087235	0.240172	0.184652			0.318406	0.179249	0.597727	0.252228	0.758002	0.246231		0.234663	0.702306	0.628307	0.474973	0.141679	0.430519	0.697149	0.317764	0.661249	0.583043		0.234663	0.702306	0.628307	0.474973	0.141679	0.430519	0.697149	0.317764	0.661249	0.583043
	1.05336	0.393691	0.421197	-0.341486	0.450311	-0.0519231			0.293152	0.0145007	0.570824	0.443222	0.628151	0.0752848		0.13573	0.270425	0.603887	0.627865	0.31648	0.398455	0.881747	0.334027	0.677582	0.428776		0.13573	0.270425	0.603887	0.627865	0.31648	0.398455	0.881747	0.334027	0.677582	0.428776
	0.806585	0.268822	0.811419	-0.00452739	0.314108	0.00669379			0.590797	0.145554	0.437525	0.499169	0.670752	0.258063		0.132414	0.622825	0.550697	0.267326	0.164067	0.345809	0.871964	0.428558	0.650119	0.678916		0.132414	0.622825	0.550697	0.267326	0.164067	0.345809	0.871964	0.428558	0.650119	0.678916
	0.891631	0.085032	0.230494	-0.421433	0.0518412	-0.0762204			0.550942	0.0874671	0.485573	0.252551	0.405327	0.184422		0.110433	0.638233	0.786561	0.43759	0.193761	0.324995	0.887262	0.441965	0.486752	0.744526		0.110433	0.638233	0.786561	0.43759	0.193761	0.324995	0.887262	0.441965	0.486752	0.744526
Normalized Fluorescence Intensity of mCherry-PIF5
	Replicate 1								Replicate 2																		Replicate 3
	1	1	1	1	1	1			1	1	1	1	1	1		1	1	1	1	1	1	1	1	1	1		1	1	1	1	1	1	1	1	1	1
	0	0	0	0	0	0			0	0	0	0	0	0		0	0	0	0	0	0	0	0	0	0		0	0	0	0	0	0	0	0	0	0
	-0.0105124	0.260281	0.00858951	0.0769727	0.0782648	0.201381			0.188318	-0.0608298	-0.0695622	0.0578555	0.145808	0.033625		-0.0884614	0.425706	0.234044	0.267792	0.0284636	0.0630958	-0.0348005	0.0760404	0.174466	0.0465427		-0.0884614	0.425706	0.234044	0.267792	0.0284636	0.0630958	-0.0348005	0.0760404	0.174466	0.0465427
	-0.175246	0.199969	0.136872	0.159994	-0.0556423	0.14016			0.319871	-0.0365406	0.0339819	0.346683	0.116445	-0.00614236		0.0236424	0.214818	0.260009	0.614986	0.227138	0.156526	0.0781584	0.0741581	0.170894	0.0637511		0.0236424	0.214818	0.260009	0.614986	0.227138	0.156526	0.0781584	0.0741581	0.170894	0.0637511
	0.066422	0.0362887	0.235878	0.403169	0.0352668	0.225018			0.340358	0.0533168	0.205907	0.45108	0.0705636	0.028173		-0.0975476	0.503725	0.0710128	0.485868	0.290495	0.173093	0.126309	0.102934	0.250272	0.032678		-0.0975476	0.503725	0.0710128	0.485868	0.290495	0.173093	0.126309	0.102934	0.250272	0.032678
	-0.103274	0.357645	0.247094	0.119955	0.0485966	0.201426			0.317288	0.0723982	0.125782	0.274171	0.0545895	0.0675543		0.0781293	0.477773	0.235005	0.0594754	0.305727	0.290054	-0.0463531	0.169022	0.173782	0.138469		0.0781293	0.477773	0.235005	0.0594754	0.305727	0.290054	-0.0463531	0.169022	0.173782	0.138469
	0.00199677	0.292702	0.231293	0.00487884	0.190997	0.288931			0.20904	0.062452	0.014524	0.303484	0.155006	0.0992372		-0.0533929	0.350798	0.314167	0.161854	0.367741	0.212458	-0.00778732	0.0453045	0.125795	0.332977		-0.0533929	0.350798	0.314167	0.161854	0.367741	0.212458	-0.00778732	0.0453045	0.125795	0.332977
	0.036118	0.0876934	0.301365	0.168219	0.253723	0.230804			0.307426	-0.0668915	0.236553	0.200759	0.213242	0.0839924		-0.0371653	0.652395	0.40907	0.456791	0.448045	0.263208	0.104687	0.0909958	0.354962	0.49601		-0.0371653	0.652395	0.40907	0.456791	0.448045	0.263208	0.104687	0.0909958	0.354962	0.49601
	0.486419	0.106067	0.243391	0.144107	0.227749	0.149668			0.337775	0.182788	0.0104934	0.620018	-0.00179606	0.0350641		-0.0010636	0.746869	0.513438	0.463806	0.272948	0.340832	0.215592	0.0892166	0.276673	0.642459		-0.0010636	0.746869	0.513438	0.463806	0.272948	0.340832	0.215592	0.0892166	0.276673	0.642459
	0.435824	0.330263	0.261517	0.282771	0.30152	0.258432			0.368301	0.109707	0.186032	0.456673	0.145971	0.0319988		-0.063877	0.45174	0.257327	0.44571	0.335362	0.437464	0.138945	0.071657	0.28478	0.356649		-0.063877	0.45174	0.257327	0.44571	0.335362	0.437464	0.138945	0.071657	0.28478	0.356649
	0.385435	-0.0407675	0.319383	-0.0227007	0.130518	0.327817			0.483064	0.0516947	0.381098	0.652481	0.41334	0.20863		-0.0754247	0.908391	0.629195	0.542599	0.296382	0.400023	0.12009	0.193543	0.315285	0.478712		-0.0754247	0.908391	0.629195	0.542599	0.296382	0.400023	0.12009	0.193543	0.315285	0.478712
	0.345471	0.238854	0.337682	0.162372	0.192482	0.102844			0.219078	-0.00789721	0.474635	0.539213	0.163088	0.145978		0.122497	0.781662	0.52675	0.152501	0.453961	0.437277	0.317027	0.0133825	0.299678	0.687085		0.122497	0.781662	0.52675	0.152501	0.453961	0.437277	0.317027	0.0133825	0.299678	0.687085
	0.32333	0.10342	0.241992	0.183985	0.212972	0.152583			0.124332	-0.108853	0.444545	0.39631	0.110757	0.0878182		-0.0147385	0.740074	0.717822	0.369561	0.272948	0.409484	0.292524	0.11165	0.43989	0.627792		-0.0147385	0.740074	0.717822	0.369561	0.272948	0.409484	0.292524	0.11165	0.43989	0.627792
	0.087946	-0.0300794	0.326789	-0.0835853	0.173287	0.113249			0.507074	-0.0187399	0.175539	0.479172	0.152802	0.105169		-0.0265597	0.594679	0.606064	0.816185	0.333933	0.484998	0.281656	0.0875406	0.216879	0.751237		-0.0265597	0.594679	0.606064	0.816185	0.333933	0.484998	0.281656	0.0875406	0.216879	0.751237
	0.192307	-0.0602097	0.37402	0.423047	0.309175	0.0182544			0.521338	0.197046	0.318833	0.435909	0.0498544	0.120098		0.00522685	0.305117	0.594422	0.411041	0.392461	0.415413	0.13866	0.146279	0.414198	0.539833		0.00522685	0.305117	0.594422	0.411041	0.392461	0.415413	0.13866	0.146279	0.414198	0.539833
	0.357451	0.00218852	0.54749	0.150478	0.192596	0.217393			0.525448	0.128362	0.219736	0.367318	0.0237298	0.160205		-0.113775	1.09619	0.630409	0.44754	0.503401	0.477044	0.273298	0.0575267	0.349667	0.605858		-0.113775	1.09619	0.630409	0.44754	0.503401	0.477044	0.273298	0.0575267	0.349667	0.605858
	0.464366	0.0479947	0.348273	0.229104	0.179876	0.0917653			0.444321	0.00751302	0.325156	0.688159	0.20965	0.147475		-0.041359	0.460581	0.683808	0.446015	0.328704	0.532962	0.170009	0.140245	0.496998	0.579243		-0.041359	0.460581	0.683808	0.446015	0.328704	0.532962	0.170009	0.140245	0.496998	0.579243
	0.202055	0.0521682	0.268298	0.098867	0.258331	-0.0472731			0.208629	-0.0709468	0.258165	0.308241	0.24236	0.160228		0.0938402	0.590176	0.417675	0.862851	0.344793	0.547318	0.302251	0.151307	0.398389	0.646026		0.0938402	0.590176	0.417675	0.862851	0.344793	0.547318	0.302251	0.151307	0.398389	0.646026
	0.396065	0.110342	0.223521	-0.104714	0.199109	0.0989415			0.383387	0.0823017	0.505559	0.486886	0.226658	0.156741		-0.0345823	0.781662	0.567546	0.803884	0.338763	0.576045	0.0836923	0.168712	0.389521	0.598235		-0.0345823	0.781662	0.567546	0.803884	0.338763	0.576045	0.0836923	0.168712	0.389521	0.598235
	0.502393	0.0724247	0.298394	0.113544	0.287809	0.14599			0.520928	0.0730385	0.283947	0.182116	0.200996	0.151067		-0.00474063	1.07237	0.769651	0.582757	0.260431	0.48016	0.34481	0.274328	0.373255	0.827515		-0.00474063	1.07237	0.769651	0.582757	0.260431	0.48016	0.34481	0.274328	0.373255	0.827515
PHYB-CFP average and standard error
	Rc 10 µmol m-2 s-1
	Replicate 1	Replicate 2	Replicate 3	Replicate 4		Average	SEM
	1	1	1	1		1	0
	0	0	0	0		0	0
	0.0181611	0.00323093	0.0158182	0.0288453		0.0165139	0.00525752
	0.0513132	0.0433297	0.0617028	0.0240353		0.0450953	0.00796405
	0.0742872	0.0417786	0.054266	0.0382677		0.0521499	0.00813849
	0.105837	0.0697595	0.0971364	0.0744162		0.0867874	0.00872258
	0.0909534	0.0978959	0.110406	0.0924683		0.097931	0.0044174
	0.116922	0.0934455	0.0985554	0.0867677		0.0989225	0.00646685
	0.122834	0.103779	0.110606	0.0970378		0.108564	0.00550414
	0.176038	0.0847186	0.100353	0.119642		0.120188	0.0199396
	0.171247	0.0935948	0.115248	0.101123		0.120303	0.0175643
	0.174894	0.109523	0.125961	0.0925731		0.125738	0.0177465
	0.170249	0.129025	0.109523	0.083803		0.12315	0.0182271
	0.147733	0.153143	0.103682	0.0758436		0.1201	0.0184472
	0.206244	0.152921	0.087033	0.0684178		0.128654	0.031583
	0.131857	0.121006	0.0760384	0.0649136		0.0984537	0.0164615
	0.195175	0.109791	0.0732291	0.0731141		0.112827	0.0287742
	0.141692	0.142222	0.0770429	0.0492943		0.102563	0.0234391
	0.153304	0.126416	0.0655854	0.069685		0.103747	0.021576
	0.10663	0.126285	0.0308466	-0.00310263		0.065165	0.0306775
	Rc 0.5 µmol m-2 s-1
	Replicate 1	Replicate 2	Replicate 3		Average	SEM
	1	1	1		1	0
	0	0	0		0	0
	0.0168959	0.0331988	0.0218396		0.0239781	0.00482619
	0.0750271	0.115544	0.05522		0.0819302	0.0177527
	0.122667	0.130495	0.190504		0.147889	0.0214272
	0.183993	0.197598	0.186785		0.189459	0.00414872
	0.22916	0.21656	0.229688		0.225136	0.00429056
	0.318482	0.395369	0.253479		0.322443	0.0410077
	0.295301	0.464244	0.316285		0.35861	0.0531632
	0.345835	0.418736	0.273261		0.345944	0.0419952
	0.318242	0.478056	0.344196		0.380165	0.0495159
	0.331012	0.41568	0.369934		0.372209	0.0244681
	0.412582	0.290164	0.415126		0.372624	0.0412364
	0.426977	0.408795	0.31617		0.383981	0.0343092
	0.515076	0.316457	0.404709		0.412081	0.0574546
	0.48084	0.541934	0.352681		0.458485	0.0557645
	0.487165	0.430971	0.391974		0.436703	0.0276285
	0.467497	0.453327	0.337522		0.419449	0.041167
	0.471269	0.441525	0.433643		0.448813	0.0114566
	0.505208	0.236556	0.327714		0.356492	0.0788768
mCherry-PIF5 average and standard error
	Rc 10 µmol m-2 s-1
	Replicate 1	Replicate 2	Replicate 3	Replicate 4		Average	SEM
	1	1	1	1		1	0
	0	0	0	0		0	0
	0.0782283	0.107602	0.121745	0.0768223		0.0960995	0.0111093
	0.143018	0.140208	0.157614	0.147108		0.146987	0.00381502
	0.185012	0.20292	0.249008	0.160725		0.199416	0.0186549
	0.198307	0.187584	0.271032	0.20966		0.216646	0.0186806
	0.231397	0.207185	0.332416	0.231413		0.250603	0.0278621
	0.273924	0.196552	0.367956	0.256521		0.273738	0.0355096
	0.303806	0.265873	0.334646	0.263149		0.291868	0.0170122
	0.312463	0.304025	0.390165	0.250633		0.314321	0.0287488
	0.328558	0.266339	0.399519	0.268912		0.315832	0.0313799
	0.347318	0.340353	0.461143	0.23585		0.346166	0.0460293
	0.384875	0.341514	0.386951	0.283548		0.349222	0.0242679
	0.396461	0.34818	0.415578	0.275573		0.358948	0.0312003
	0.39994	0.293739	0.453609	0.228394		0.34392	0.0508548
	0.421759	0.340293	0.418212	0.24202		0.355571	0.0422611
	0.417292	0.381636	0.436997	0.218075		0.3635	0.0498102
	0.383066	0.373617	0.431757	0.242256		0.357674	0.0405264
	0.387105	0.368122	0.417006	0.214308		0.346635	0.0452418
	0.409223	0.419709	0.383541	0.225359		0.359458	0.0453406
	Rc 0.5 µmol m-2 s-1
	Replicate 1	Replicate 2	Replicate 3		Average	SEM
	1	1	1		1	0
	0	0	0		0	0
	0.119289	0.107601	0.0492024		0.0920307	0.0216783
	0.188408	0.0492227	0.12905		0.122227	0.0403239
	0.193884	0.119775	0.191566		0.168408	0.0243261
	0.188108	0.150297	0.151964		0.163457	0.0123353
	0.184992	0.201184	0.140624		0.1756	0.0181018
	0.3239	0.181941	0.162513		0.222785	0.0508677
	0.356077	0.242659	0.19739		0.265375	0.047196
	0.271576	0.317511	0.216447		0.268511	0.0292149
	0.38088	0.224477	0.365051		0.323469	0.0497066
	0.379182	0.243466	0.255683		0.292777	0.0433462
	0.3967	0.206859	0.175818		0.259793	0.0690379
	0.414661	0.134238	0.233502		0.260801	0.0820937
	0.336265	0.166709	0.273846		0.25894	0.0495107
	0.432716	0.263424	0.237466		0.311202	0.0612174
	0.379721	0.226455	0.303712		0.303296	0.0442444
	0.435463	0.146716	0.184446		0.255542	0.0906174
	0.427348	0.205596	0.306922		0.313289	0.0640934
	0.498054	0.261402	0.235349		0.331602	0.0835652
Curve Analysis
	PHYB-CFP
	One-phase association using GraphPad Prism 10
	Best-fit values	0.5Rc	10Rc
	Y0	= 0.000	= 0.000
	Plateau	46.15	11.69
	K	0.03281	0.06891
	Tau	30.48	14.51
	Half-time	21.13	10.06
	Span	46.15	11.69
	95% CI (profile likelihood)
	Plateau	43.19 to 49.89	10.97 to 12.46
	K	0.02680 to 0.03969	0.05308 to 0.09058
	Tau	25.20 to 37.32	11.04 to 18.84
	Half-time	17.46 to 25.87	7.652 to 13.06
	Goodness of Fit
	Degrees of Freedom	16	16
	R squared	0.9797	0.9347
	Sum of Squares	76.8	16.25
	Sy.x	2.191	1.008
	mCherry-PIF5
	One-phase association using GraphPad Prism 10
	Best-fit values	0.5Rc	10Rc
	Y0	= 0.000	= 0.000
	Plateau	42.63	35.23
	K	0.03579	0.05901
	Tau	27.94	16.95
	Half-time	19.37	11.75
	Span	42.63	35.23
	95% CI (profile likelihood)
	Plateau	39.91 to 46.02	33.78 to 36.83
	K	0.02897 to 0.04375	0.04925 to 0.07114
	Tau	22.86 to 34.51	14.06 to 20.31
	Half-time	15.84 to 23.92	9.743 to 14.08
	Goodness of Fit
	Degrees of Freedom	16	16
	R squared	0.9755	0.9744
	Sum of Squares	79.84	47.53
	Sy.x	2.234	1.724
